# Supplementary material for: Annual Reproductive Cycle and Unusual Embryogenesis of a Temperate Coral in the Mediterranean Sea
Source: PLoS One. 2015 Oct 29;10(10):e0141162. doi: 10.1371/journal.pone.0141162 (PMC4625958; doi:10.1371/journal.pone.0141162)
Supplement: S1 Dataset — Biometric measurements (length, width, height and volume), reproductive state, oocytes fecundity/spermaries abundance, gonadal index and fertility for each polyp analyzed (N = 158). (XLSX) [file pone.0141162.s002.xlsx]

## Sheet: DATA
Polyp Code	L (mm)	l (mm)	h (mm)	Vol. polyp (mm3)	Reproductive state	Fecundity / Abundance	Gonadal index	Fertility	Total
CI-140509-P13	8	7.45	8.55	400.223	F+E	14699.9	3.06141	133.772
CI-140609-P2	8.05	8	9.05	457.746	F+E	5597.78	1.63712	144.25
CI-140609-P10	5.85	5.35	7.25	178.212	F+E	1437.05	0.135147	4.63297
CI-140609-P13	6.45	5.65	8.4	240.424	F+E	4138.2	0.340106	102.225
CI-120709-P2	8.2	7.9	10.7	544.396	F+E	507.71	0.10517	1.18938
CI-070210-P3	6.9	5.95	8.5	274.078	F+E	0.681066	0.000838385	1.11241
CI-070210-P7	5.8	4.85	6.35	140.292	F+E	229.026	0.04073	85.8044
CI-120310-P6	10	9	7.35	519.541	F+E	3023.44	0.00268021	31.135
CI-180410-P4	7.05	5.7	6.6	208.304	F+E	19904.5	1.69746	77.7152
CI-180410-P5	10.3	9.6	10.65	827.081	F+E	39426.3	8.41739	44.8196
CI-200510-P1	7.05	6.3	7	244.184	F+E	24066.4	12.7308	77.3622
CI-200510-P4	8.6	7.45	7.55	379.919	F+E	179013	25.391	448.812
CI-200510-P5	8.55	7.45	5.3	265.148	F+E	3829.75	0.427042	241.201
CI-250610-P1	9.9	7.65	8.85	526.417	F+E	3353.46	0.528993	618.331
CI-250610-P10	7.05	5.95	8.55	281.684	F+E	2361.59	0.590601	105.505	15
CI-140509-P2	7.2	6.45	11.2	408.508	M+E	2145.61	0.988791	263.336
CI-140509-P5	6.7	6.35	6.1	203.83	M+E	576.07	0.0285403	196.537
CI-140509-P7	6.25	5.3	6.7	174.309	M+E	322.712	0.0379652	107.585
CI-140509-P10	6.05	5.3	5.8	146.066	M+E	12588.6	2.91131	122.969
CI-140509-P14	5.8	5	7.7	175.379	M+E	1963.14	0.344502	94.0313
CI-140509-P19	7.65	6.7	7.05	283.802	M+E	12479.4	1.18763	47.8685
CI-140509-P23	7	6.8	8.1	302.818	M+E	33168.7	8.50973	6.04717
CI-140609-P1	7.5	6.2	7.25	264.777	M+E	43.8855	0.00118212	715.175
CI-140609-P7	7.35	5.3	10	305.952	M+E	3713.85	0.831869	99.5582
CI-140609-P12	6.9	5.6	5.4	163.878	M+E	12897.5	7.72122	99.7614
CI-120709-P4	9	7.35	9.15	475.38	M+E	25.9161	0.00779191	59.4473
CI-140809-P5	7.6	7	8.75	365.603	M+E	201.84	0.128462	0
CI-191009-P5	11.7	9.3	7.35	628.125	M+E	0	0	4.02304
CI-191009-P9	11.6	9.2	8.5	712.45	M+E	1.02787	0.00140149	15.3161
CI-191009-P10	10.25	8.1	8.6	560.786	M+E	117.334	0.016881	30.108
CI-181109-P2	7.05	6.25	6.1	211.1	M+E	11.3185	0.023158	49.0823
CI-151209-P1	8.45	7.55	6.95	348.24	M+E	621.78	0.0823894	110.379
CI-151209-P2	6.65	6.55	6.3	215.523	M+E	35.5435	0.00735658	21.728
CI-151209-P3	7.65	6.7	5.65	227.444	M+E	258.207	0.0668272	24.7074
CI-130110-P8	9.5	8.25	7.45	458.589	M+E	1161.63	0.0258012	137.518
CI-130110-P11	8.45	7.7	8.7	444.587	M+E	213.113	0.0632294	13.5456
CI-070210-P2	6.6	6.5	7.15	240.909	M+E	0	0	75.1653
CI-070210-P8	7.35	6.4	4.65	171.795	M+E	376.496	0.0219561	45.5416
CI-120310-P2	9.65	8.05	6.8	414.88	M+E	15374.5	0.196098	315.759
CI-180410-P1	7.75	6.7	7.3	297.707	M+E	20756.1	3.46124	42.6962
CI-180410-P2	7.35	6.4	4.65	171.795	M+E	27227.7	5.55754	355.626
CI-180410-P6	8.6	7.15	7.55	364.621	M+E	14407.4	4.11524	125.913
CI-200510-P2	11.6	11.3	12	1235.4	M+E	16950.6	8.89406	118.115
CI-200510-P3	7.7	6.65	6.25	251.352	M+E	8061.53	2.77857	13.6648
CI-200510-P6	9.4	7.65	6.4	361.459	M+E	43700.1	12.0685	115.006
CI-200510-P12	4.7	4.25	4.45	69.8131	M+E	287.769	0.0507777	0
CI-250610-P2	11.3	8.7	8	617.7	M+E	968.105	0.159502	172.875
CI-250610-P4	11.7	8.95	7.5	616.822	M+E	93.2568	0.0270884	253.572
CI-250610-P5	8.15	7.1	9.2	418.113	M+E	0	0	12.397
CI-250610-P6	7.7	6.55	8	316.892	M+E	1467.1	0.314247	28.2973
CI-250610-P7	7.2	6.05	8	273.696	M+E	348.11	0.157376	21.0333
CI-250610-P14	7.3	6.75	7.9	305.734	M+E	29.6494	0.00420279	100.37
CI-230710-P1	8	7.05	5	221.482	M+E	307.036	0.176072	0
CI-230710-P2	8	6.65	6.95	290.393	M+E	1323.25	0.498637	21.0628
CI-180810-P1	8.7	7	5.7	272.635	M+E	71.205	0.00958889	3.59997
CI-180810-P3	8.75	7.6	10.05	524.901	M+E	0	0	47.8114
CI-180810-P8	8.65	6.65	9.25	417.897	M+E	0	0	9.94397
CI-120910-P11	10.3	7.6	8.9	547.181	M+E	154.047	0.00731732	834.067
CI-171010-P6	6.5	6.05	5.1	157.517	M+E	0	0	18.7754
CI-171010-P10	10.4	8.5	9.75	676.935	M+E	20.5091	0.000572071	7.3909	45
CI-140509-P3	5.35	5	10	210.094	M	30.7868	0.00435615	/
CI-140509-P4	7	6.2	9	306.777	M	1455.13	0.201703	/
CI-120709-P6	7.4	5.35	8.35	259.634	M	0	0	/
CI-120310-P1	7	6.7	6.8	250.479	M	1388.68	0.06299	/
CI-230710-P7	7.15	6	6.2	208.9	M	20.8233	0.00583312	/
CI-230710-P9	5	4.5	4.5	79.5216	M	835.874	0.551786	/
CI-120910-P2	6.7	5.85	7	215.49	M	16.4694	0.0116089	/	7
CI-140509-P8	7	6.1	8.1	271.646	I+E	/	/	77.5466
CI-140509-P17	9.45	8.35	10.3	638.33	I+E	/	/	36.0508
CI-140609-P6	9.95	7	7.95	434.889	I+E	/	/	92.1329
CI-120709-P1	8.15	7.05	10.65	480.603	I+E	/	/	5.42666
CI-120709-P3	7.35	6.2	10	357.906	I+E	/	/	0
CI-120709-P5	8.3	7.8	10.4	528.805	I+E	/	/	0.770513
CI-140809-P3	7.3	6.2	9.4	334.143	I+E	/	/	4.22338
CI-140809-P6	7.7	6.3	4.95	188.593	I+E	/	/	143.74
CI-140809-P8	4.5	4.15	5.4	79.2035	I+E	/	/	0
CI-140809-P9	8	6.55	5	205.774	I+E	/	/	31.392
CI-140809-P10	7	6.7	7.25	267.055	I+E	/	/	4.69791
CI-170909-P3	7.25	6.25	8	284.707	I+E	/	/	27.0451
CI-170909-P4	8.35	7.2	6.7	316.362	I+E	/	/	0
CI-170909-P5	11.7	9.3	7.35	628.125	I+E	/	/	18.6392
CI-170909-P6	6.9	6.3	5.9	201.433	I+E	/	/	0
CI-170909-P8	8.95	8.4	6.55	386.753	I+E	/	/	25.6544
CI-191009-P1	8.45	6.3	8.1	338.666	I+E	/	/	34.2432
CI-191009-P3	7.25	6.25	8	284.707	I+E	/	/	0
CI-191009-P4	8.35	7.2	6.7	316.362	I+E	/	/	8.86882
CI-181109-P3	7.55	6.85	7	284.332	I+E	/	/	19.3422
CI-181109-P4	8.1	7.25	7.05	325.164	I+E	/	/	7.39867
CI-181109-P5	7.1	6.55	5.65	206.366	I+E	/	/	9.14044
CI-181109-P6	7.9	5.7	5.55	196.284	I+E	/	/	14.4562
CI-181109-P7	10.4	9.2	10.65	800.314	I+E	/	/	34.0626
CI-151209-P4	7.2	6.35	6.2	222.632	I+E	/	/	9.21386
CI-151209-P5	7.55	6.8	5.45	219.757	I+E	/	/	183.648
CI-151209-P6	9.9	8.1	7.95	500.7	I+E	/	/	81.6824
CI-151209-P10	10.05	8.9	10.45	734.112	I+E	/	/	76.144
CI-130110-P2	9.15	6.9	5.55	275.203	I+E	/	/	2.7756
CI-130110-P5	6.45	5.75	5.3	154.381	I+E	/	/	17.0665
CI-130110-P7	6	5.05	4.35	103.519	I+E	/	/	84.9376
CI-130110-P10	10	8.1	7.45	473.949	I+E	/	/	160.488
CI-130110-P12	4.45	3.95	2.95	40.7257	I+E	/	/	4.05789
CI-070210-P1	8.2	6.95	6	268.559	I+E	/	/	12.294
CI-070210-P6	9.6	8.8	7.2	477.723	I+E	/	/	120.613
CI-070210-P12	3.7	3.65	4.7	49.852	I+E	/	/	0
CI-120310-P3	11.1	8.75	11.55	881.055	I+E	/	/	218.383
CI-120310-P4	11.6	8.55	8.55	666.009	I+E	/	/	418.188
CI-120310-P7	7.4	6.35	8.6	317.39	I+E	/	/	70.287
CI-120310-P8	5.75	5.3	5.45	130.446	I+E	/	/	0
CI-180410-P3	6.75	6.2	6.85	225.152	I+E	/	/	58.7604
CI-180410-P10	4.95	4.3	5	83.586	I+E	/	/	184.419
CI-200510-P10	5	4.6	4.5	81.2887	I+E	/	/	64.804
CI-200510-P11	4.05	4	2.95	37.5342	I+E	/	/	8.28448
CI-200510-P13	3.8	3.7	4.9	54.1092	I+E	/	/	15.7636
CI-200510-P14	3.95	3.65	4	45.2939	I+E	/	/	4.73005
CI-230710-P5	10.4	8.05	8.9	585.206	I+E	/	/	36.8851
CI-230710-P6	7.2	6.55	4	148.158	I+E	/	/	8.67379
CI-180810-P2	11.6	9	10.2	836.355	I+E	/	/	687.655
CI-180810-P4	9.7	7.4	6.95	391.812	I+E	/	/	175.744
CI-180810-P5	9.15	7.55	8	434.058	I+E	/	/	80.054
CI-180810-P7	10.4	8.9	10.3	748.773	I+E	/	/	649.28
CI-120910-P1	10.95	8.85	9.65	734.471	I+E	/	/	0
CI-120910-P4	7	5.9	6.1	197.865	I+E	/	/	0
CI-120910-P5	6.8	6	8.25	264.365	I+E	/	/	2.39704
CI-171010-P1	11	8.5	9.05	664.584	I+E	/	/	34.2432
CI-171010-P2	9.15	8.05	8	462.804	I+E	/	/	27.8081
CI-171010-P5	7.7	6.55	5.7	225.786	I+E	/	/	102.904
CI-171010-P7	7.3	6.2	9	319.924	I+E	/	/	0.586952
CI-171010-P15	4.9	3.85	4.4	65.1928	I+E	/	/	0	60
CI-140509-P12	9.6	8.1	13.5	824.48	I	/	/	/
CI-140609-P17	2.65	2.4	2.5	12.4878	I	/	/	/
CI-140609-P18	2.8	2.65	3.65	21.2709	I	/	/	/
CI-120709-P14	5.15	4.6	6.4	119.079	I	/	/	/
CI-140809-P1	8.2	7.8	10	502.341	I	/	/	/
CI-140809-P2	7.15	6.8	7.2	274.94	I	/	/	/
CI-140809-P4	7.15	7.4	8.15	338.677	I	/	/	/
CI-140809-P11	4.7	4.5	4	66.4447	I	/	/	/
CI-140809-P13	2.7	2.3	3	14.632	I	/	/	/
CI-140809-P14	3.35	2.95	3.2	24.8374	I	/	/	/
CI-140809-P15	4.85	4.2	5.6	89.5919	I	/	/	/
CI-170909-P7	12	10.8	7.7	878.469	I	/	/	/
CI-191009-P6	6.9	6.3	5.9	201.433	I	/	/	/
CI-191009-P7	5.4	4.7	3.4	67.7736	I	/	/	/
CI-191009-P8	4.05	3.85	3.3	40.4129	I	/	/	/
CI-181109-P1	5.35	5	4.6	96.6432	I	/	/	/
CI-181109-P8	4.9	4.7	4.4	79.586	I	/	/	/
CI-181109-P9	2.95	2.65	2.6	15.9636	I	/	/	/
CI-181109-P10	2.45	2.3	2.5	11.0643	I	/	/	/
CI-130110-P6	5.1	4.8	4.25	81.7128	I	/	/	/
CI-070210-P10	3.9	3.45	3.8	40.1566	I	/	/	/
CI-070210-P11	5.1	4.65	4.7	87.5409	I	/	/	/
CI-180810-P6	9.6	7.9	10.7	637.341	I	/	/	/
CI-120910-P3	6.05	5.8	3.7	101.971	I	/	/	/
CI-120910-P6	6.1	5.9	6	169.599	I	/	/	/
CI-120910-P9	4.05	3.85	3.1	37.9636	I	/	/	/
CI-171010-P3	5.9	5	4.3	99.6278	I	/	/	/
CI-171010-P4	5.8	5.3	4.5	108.644	I	/	/	/
CI-171010-P9	4.15	3.85	3.4	42.6656	I	/	/	/
CI-171010-P14	4	3.75	2.7	31.8086	I	/	/	/
CI-230710-P4	7.65	6.35	7.65	291.868	I	/	/	/	31
									158
