# Supplementary material for: Annual Reproductive Cycle and Unusual Embryogenesis of a Temperate Coral in the Mediterranean Sea
Source: PLoS One. 2015 Oct 29;10(10):e0141162. doi: 10.1371/journal.pone.0141162 (PMC4625958; doi:10.1371/journal.pone.0141162)
Supplement: S2 Dataset — Average monthly water temperature (°C) and photoperiod (h) from May 2009 to October 2010 at Elba Isle. (XLS) [file pone.0141162.s003.xls]

## Sheet: Elba 09_10
DATA	SST	DST	DT	PHOTOP
2009-05-14	18	17	17.7275	14.5333
2009-06-14	22.05	20	20.4143	15.2833
2009-07-12	24	23	21.7079	15.1167
2009-08-14	26.3	26	23.2337	14.0333
2009-09-17	25.8	24	22.902	12.4667
2009-10-19	22.8	22	20.9118	10.95
2009-11-18	18.2	18	17.8602	9.7
2009-12-15	15	18	15.7373	9.06667
2010-01-13	10.4	13	12.6857	9.3
2010-02-07	11	12	13.0837	10.1667
2010-03-12	10.4	13	12.6857	11.7
2010-04-18	14	12	15.0739	13.45
2010-05-20	17.8	16	17.5948	14.7667
2010-06-25	21.7	20	20.1821	15.3167
2010-07-23	27.1	26	23.7644	14.8333
2010-08-18	24.3	26	21.9069	13.8667
2010-09-12	23.6	24	21.4425	12.7167
2010-10-17	19.9	21	18.988	11.05
SST	Sea Surface Temperature
DST	Depth Sampling Temperature
DT	Depth Temperature
