# Supplementary material for: Annual Reproductive Cycle and Unusual Embryogenesis of a Temperate Coral in the Mediterranean Sea
Source: PLoS One. 2015 Oct 29;10(10):e0141162. doi: 10.1371/journal.pone.0141162 (PMC4625958; doi:10.1371/journal.pone.0141162)
Supplement: S1 Results — Monthly frequency of the 5 reproductive states characterizing the population of Elba Isle. See figure legend in the manuscript. (XLSX) [file pone.0141162.s004.xlsx]

## Sheet: Fig 1
Month	Code	R state			F+E	M+E	M	I+E	I	tot
2009-05-27	CI-140509-P12	I	2009-05-01	2009-05-27	1	7	2	2	1	13
2009-05-27	CI-140509-P13	F+E	2009-06-01	2009-06-28	3	3	0	1	2	9
2009-05-27	CI-140509-P8	I+E	2009-07-01	2009-07-30	1	1	1	3	1	7
2009-05-27	CI-140509-P17	I+E	2009-08-01	2009-08-31	0	1	0	5	7	13
2009-05-27	CI-140509-P3	M	2009-09-01	2009-09-01	0	0	0	5	1	6
2009-05-27	CI-140509-P4	M	2009-10-01	2009-10-02	0	3	0	3	3	9
2009-05-27	CI-140509-P2	M+E	2009-11-01	2009-11-03	0	1	0	5	4	10
2009-05-27	CI-140509-P5	M+E	2009-12-01	2009-12-05	0	3	0	4	0	7
2009-05-27	CI-140509-P7	M+E	2010-01-01	2010-01-06	0	2	0	5	1	8
2009-05-27	CI-140509-P10	M+E	2010-02-01	2010-02-07	2	2	0	3	2	9
2009-05-27	CI-140509-P14	M+E	2010-03-01	2010-03-11	1	1	1	4	0	7
2009-05-27	CI-140509-P19	M+E	2010-04-01	2010-04-12	2	3	0	2	0	7
2009-05-27	CI-140509-P23	M+E	2010-05-01	2010-05-14	3	4	0	4	0	11
2009-06-28	CI-140609-P2	F+E	2010-06-01	2010-06-15	2	6	0	0	0	8
2009-06-28	CI-140609-P10	F+E	2010-07-01	2010-07-17	0	2	2	2	1	7
2009-06-28	CI-140609-P13	F+E	2010-08-01	2010-08-18	0	3	0	4	1	8
2009-06-28	CI-140609-P17	I	2010-09-01	2010-09-19	0	1	1	3	3	8
2009-06-28	CI-140609-P18	I	2010-10-01	2010-10-21	0	2	0	5	4	11
2009-06-28	CI-140609-P6	I+E
2009-06-28	CI-140609-P1	M+E			15	45	7	60	31	158
2009-06-28	CI-140609-P7	M+E
2009-06-28	CI-140609-P12	M+E
Jul-09	CI-120709-P2	F+E	2009-05-01
Jul-09	CI-120709-P14	I	2009-06-01
Jul-09	CI-120709-P1	I+E	2009-07-01
Jul-09	CI-120709-P3	I+E	2009-08-01
Jul-09	CI-120709-P5	I+E	2009-09-01
Jul-09	CI-120709-P6	M	2009-10-01
Jul-09	CI-120709-P4	M+E	2009-11-01
Aug-09	CI-140809-P1	I	2009-12-01
Aug-09	CI-140809-P2	I
Aug-09	CI-140809-P4	I
Aug-09	CI-140809-P11	I	2010-01-01
Aug-09	CI-140809-P13	I	2010-02-01
Aug-09	CI-140809-P14	I	2010-03-01
Aug-09	CI-140809-P15	I	2010-04-01
Aug-09	CI-140809-P3	I+E	2010-05-01
Aug-09	CI-140809-P6	I+E	2010-06-01
Aug-09	CI-140809-P8	I+E	2010-07-01
Aug-09	CI-140809-P9	I+E	2010-08-01
Aug-09	CI-140809-P10	I+E	2010-09-01
Aug-09	CI-140809-P5	M+E	2010-10-01
2009-09-01	CI-170909-P7	I
2009-09-01	CI-170909-P3	I+E
2009-09-01	CI-170909-P4	I+E
2009-09-01	CI-170909-P5	I+E
2009-09-01	CI-170909-P6	I+E
2009-09-01	CI-170909-P8	I+E
Oct-09	CI-191009-P6	I
Oct-09	CI-191009-P7	I
Oct-09	CI-191009-P8	I
Oct-09	CI-191009-P1	I+E
Oct-09	CI-191009-P3	I+E
Oct-09	CI-191009-P4	I+E
Oct-09	CI-191009-P5	M+E
Oct-09	CI-191009-P9	M+E
Oct-09	CI-191009-P10	M+E
2009-11-01	CI-181109-P1	I
2009-11-01	CI-181109-P8	I
2009-11-01	CI-181109-P9	I
2009-11-01	CI-181109-P10	I
2009-11-01	CI-181109-P3	I+E
2009-11-01	CI-181109-P4	I+E
2009-11-01	CI-181109-P5	I+E
2009-11-01	CI-181109-P6	I+E
2009-11-01	CI-181109-P7	I+E
2009-11-01	CI-181109-P2	M+E
Dec-09	CI-151209-P4	I+E
Dec-09	CI-151209-P5	I+E
Dec-09	CI-151209-P6	I+E
Dec-09	CI-151209-P10	I+E
Dec-09	CI-151209-P1	M+E
Dec-09	CI-151209-P2	M+E
Dec-09	CI-151209-P3	M+E
Jan-10	CI-130110-P6	I
Jan-10	CI-130110-P2	I+E
Jan-10	CI-130110-P5	I+E
Jan-10	CI-130110-P7	I+E
Jan-10	CI-130110-P10	I+E
Jan-10	CI-130110-P12	I+E
Jan-10	CI-130110-P8	M+E
Jan-10	CI-130110-P11	M+E
2010-02-01	CI-070210-P3	F+E
2010-02-01	CI-070210-P7	F+E	1
2010-02-01	CI-070210-P10	I
2010-02-01	CI-070210-P11	I
2010-02-01	CI-070210-P1	I+E
2010-02-01	CI-070210-P6	I+E
2010-02-01	CI-070210-P12	I+E
2010-02-01	CI-070210-P2	M+E
2010-02-01	CI-070210-P8	M+E
2010-03-01	CI-120310-P6	F+E
2010-03-01	CI-120310-P3	I+E
2010-03-01	CI-120310-P4	I+E
2010-03-01	CI-120310-P7	I+E
2010-03-01	CI-120310-P8	I+E
2010-03-01	CI-120310-P1	M
2010-03-01	CI-120310-P2	M+E
2010-04-01	CI-180410-P4	F+E
2010-04-01	CI-180410-P5	F+E
2010-04-01	CI-180410-P3	I+E
2010-04-01	CI-180410-P10	I+E
2010-04-01	CI-180410-P1	M+E
2010-04-01	CI-180410-P2	M+E
2010-04-01	CI-180410-P6	M+E
2010-05-01	CI-200510-P1	F+E
2010-05-01	CI-200510-P4	F+E
2010-05-01	CI-200510-P5	F+E
2010-05-01	CI-200510-P10	I+E
2010-05-01	CI-200510-P11	I+E
2010-05-01	CI-200510-P13	I+E
2010-05-01	CI-200510-P14	I+E
2010-05-01	CI-200510-P2	M+E
2010-05-01	CI-200510-P3	M+E
2010-05-01	CI-200510-P6	M+E
2010-05-01	CI-200510-P12	M+E
Jun-10	CI-250610-P1	F+E
Jun-10	CI-250610-P10	F+E
Jun-10	CI-250610-P2	M+E
Jun-10	CI-250610-P4	M+E
Jun-10	CI-250610-P5	M+E
Jun-10	CI-250610-P6	M+E
Jun-10	CI-250610-P7	M+E
Jun-10	CI-250610-P14	M+E
Jul-10	CI-230710-P4	I
Jul-10	CI-230710-P5	I+E
Jul-10	CI-230710-P6	I+E
Jul-10	CI-230710-P7	M
Jul-10	CI-230710-P9	M
Jul-10	CI-230710-P1	M+E
Jul-10	CI-230710-P2	M+E
Aug-10	CI-180810-P6	I
Aug-10	CI-180810-P2	I+E
Aug-10	CI-180810-P4	I+E
Aug-10	CI-180810-P5	I+E
Aug-10	CI-180810-P7	I+E
Aug-10	CI-180810-P1	M+E
Aug-10	CI-180810-P3	M+E
Aug-10	CI-180810-P8	M+E
Sep-10	CI-120910-P3	I
Sep-10	CI-120910-P6	I
Sep-10	CI-120910-P9	I
Sep-10	CI-120910-P1	I+E
Sep-10	CI-120910-P4	I+E
Sep-10	CI-120910-P5	I+E
Sep-10	CI-120910-P2	M
Sep-10	CI-120910-P11	M+E
Oct-10	CI-171010-P3	I
Oct-10	CI-171010-P4	I
Oct-10	CI-171010-P9	I
Oct-10	CI-171010-P14	I
Oct-10	CI-171010-P1	I+E
Oct-10	CI-171010-P2	I+E
Oct-10	CI-171010-P5	I+E
Oct-10	CI-171010-P7	I+E
Oct-10	CI-171010-P15	I+E
Oct-10	CI-171010-P6	M+E
Oct-10	CI-171010-P10	M+E
