# Supplementary material for: Annual Reproductive Cycle and Unusual Embryogenesis of a Temperate Coral in the Mediterranean Sea
Source: PLoS One. 2015 Oct 29;10(10):e0141162. doi: 10.1371/journal.pone.0141162 (PMC4625958; doi:10.1371/journal.pone.0141162)
Supplement: S2 Results — Fig 2. Fraction of sexually mature individuals per size class in millimeters. See figure legend in the manuscript. Fig 5. Fraction of fertile individuals per size class in millimeters. See figure legend in the manuscript. (XLS) [file pone.0141162.s005.xls]

## Sheet: Fig 2 and 5
Size class	Total	I	%I	I+E	%I+E	F+E	%F+E	M	%M	M+E	%M+E	%F+E+M+M+E	F+E+M+M+E
4	11	8	0.727273	3	0.272727	0	0	0	0	0	0	0	0
6	27	13	0.481481	8	0.296296	2	0.0740741	2	0.0740741	2	0.0740741	0.222222	6
8	63	6	0.0952381	22	0.349206	6	0.0952381	5	0.0793651	24	0.380952	0.555556	35
10	37	3	0.0810811	17	0.459459	6	0.162162	0	0	11	0.297297	0.459459	17
12	20	1	0.05	10	0.5	1	0.05	0	0	8	0.4	0.45	9
size class	total	I	%I	I+E	%I+E	F+E	%F+E	M	%M	M+E	%M+E	%F+E+I+E+M+E	F+E+I+E+M+E
4	11	8	0.727273	3	0.272727	0	0	0	0	0	0	0.272727	3
6	27	13	0.481481	8	0.296296	2	0.0740741	2	0.0740741	2	0.0740741	0.444444	12
8	63	6	0.0952381	22	0.349206	6	0.0952381	5	0.0793651	24	0.380952	0.825397	52
10	37	3	0.0810811	17	0.459459	6	0.162162	0	0	11	0.297297	0.918919	34
12	20	1	0.05	10	0.5	1	0.05	0	0	8	0.4	0.95	19
	158
