# Supplementary material for: Annual Reproductive Cycle and Unusual Embryogenesis of a Temperate Coral in the Mediterranean Sea
Source: PLoS One. 2015 Oct 29;10(10):e0141162. doi: 10.1371/journal.pone.0141162 (PMC4625958; doi:10.1371/journal.pone.0141162)
Supplement: S3 Results — Size-frequency distribution of oocytes and of the five stages of spermary maturation in monthly samples. See figure legend in the manuscript. (XLS) [file pone.0141162.s006.xls]

## Sheet: Fig 3
				Oocytes						Spermaries
											I			II				III			IV				V
	F	2009-05-14	%						%
	F	2009-06-14	%						%
	F	2009-07-12	%						%
		2009-08-14	%						%
		2009-09-17	%						%
		2009-10-19	%						%
		2009-11-18	%						%
		2009-12-15	%						%
		2010-01-13	%						%
		2010-02-07	%						%
		2010-03-12	%						%
	F	2010-04-18	%						%
	F	2010-05-20	%						%
	F	June 25, 2010	%						%
	F	2010-07-23	%						%
		2010-08-18	%						%
		2010-09-12	%						%
		2010-10-17	%						%
				Oocyte diameter (µm)							Spermaries diameter (µm)

## Sheet: F
2009-05-14		CI-P13	%	2009-06-14		CI-P2	CI-P10	CI-P13	Totale	%		2009-07-12		CI-P2	Totale	%	2009-08-14		%	2009-09-17		%	2009-10-19		%	2009-11-18		%	2009-12-15		%	2010-01-13		%	2010-02-07		CI-P3	CI-P7	Totale	%	2010-03-12		CI-P6	%	2010-04-18		CI-P4	CI-P5	Totale
	20	1	0.0496032		20	0	3	0	3	0.242718			20	0	0	0		20	0		20	0		20	0		20	0		20	0		20	0		20	0	0	0	0		20	38	34.5455		20	1	0	1
	40	98	4.86111		40	0	14	2	16	1.2945			40	0	0	0		40	0		40	0		40	0		40	0		40	0		40	0		40	2	9	11	45.8333		40	72	65.4545		40	131	122	253
	60	592	29.3651		60	43	11	22	76	6.14887			60	10	10	12.6582		60	0		60	0		60	0		60	0		60	0		60	0		60	1	12	13	54.1667		60	0	0		60	266	820	1086
	80	986	48.9087		80	215	13	150	378	30.5825			80	37	37	46.8354		80	0		80	0		80	0		80	0		80	0		80	0		80	0	0	0	0		80	0	0		80	81	2308	2389
	100	302	14.9802		100	426	14	126	566	45.7929			100	32	32	40.5063		100	0		100	0		100	0		100	0		100	0		100	0		100	0	0	0	0		100	0	0		100	6	2226	2232
	120	33	1.6369		120	164	1	15	180	14.5631			120	0	0	0		120	0		120	0		120	0		120	0		120	0		120	0		120	0	0	0	0		120	0	0		120	1	367	368
	140	4	0.198413		140	16	0	0	16	1.2945			140	0	0	0		140	0		140	0		140	0		140	0		140	0		140	0		140	0	0	0	0		140	0	0		140	1	17	18
	160	0	0		160	1	0	0	1	0.0809061			160	0	0	0		160	0		160	0		160	0		160	0		160	0		160	0		160	0	0	0	0		160	0	0		160	0	0	0
	180	0	0		180	0	0	0	0	0			180	0	0	0		180	0		180	0		180	0		180	0		180	0		180	0		180	0	0	0	0		180	0	0		180	0	1	1
	200	0	0		200	0	0	0	0	0			200	0	0	0		200	0		200	0		200	0		200	0		200	0		200	0		200	0	0	0	0		200	0	0		200	1	0	1
	220	0	0		220	0	0	0	0	0			220	0	0	0		220	0		220	0		220	0		220	0		220	0		220	0		220	0	0	0	0		220	0	0		220	0	0	0
	240	0	0		240	0	0	0	0	0			240	0	0	0		240	0		240	0		240	0		240	0		240	0		240	0		240	0	0	0	0		240	0	0		240	0	0	0
	260	0	0		260	0	0	0	0	0			260	0	0	0		260	0		260	0		260	0		260	0		260	0		260	0		260	0	0	0	0		260	0	0		260	1	0	1
	280	0	0		280	0	0	0	0	0			280	0	0	0		280	0		280	0		280	0		280	0		280	0		280	0		280	0	0	0	0		280	0	0		280	0	0	0
	300	0	0		300	0	0	0	0	0			300	0	0	0		300	0		300	0		300	0		300	0		300	0		300	0		300	0	0	0	0		300	0	0		300	2	0	2
	320	0	0		320	0	0	0	0	0			320	0	0	0		320	0		320	0		320	0		320	0		320	0		320	0		320	0	0	0	0		320	0	0		320	0	0	0
	340	0	0		340	0	0	0	0	0			340	0	0	0		340	0		340	0		340	0		340	0		340	0		340	0		340	0	0	0	0		340	0	0		340	0	0	0
	360	0	0		360	0	0	0	0	0			360	0	0	0		360	0		360	0		360	0		360	0		360	0		360	0		360	0	0	0	0		360	0	0		360	0	0	0
	380	0	0		380	0	0	0	0	0			380	0	0	0		380	0		380	0		380	0		380	0		380	0		380	0		380	0	0	0	0		380	0	0		380	1	0	1
	400	0	0		400	0	0	0	0	0			400	0	0	0		400	0		400	0		400	0		400	0		400	0		400	0		400	0	0	0	0		400	0	0		400	1	0	1
	420	0	0		420	0	0	0	0	0			420	0	0	0		420	0		420	0		420	0		420	0		420	0		420	0		420	0	0	0	0		420	0	0		420	0	0	0
	440	0	0		440	0	0	0	0	0			440	0	0	0		440	0		440	0		440	0		440	0		440	0		440	0		440	0	0	0	0		440	0	0		440	0	0	0
	460	0	0		460	0	0	0	0	0			460	0	0	0		460	0		460	0		460	0		460	0		460	0		460	0		460	0	0	0	0		460	0	0		460	0	0	0
	480	0	0		480	0	0	0	0	0			480	0	0	0		480	0		480	0		480	0		480	0		480	0		480	0		480	0	0	0	0		480	0	0		480	0	0	0
	500	0	0		500	0	0	0	0	0			500	0	0	0		500	0		500	0		500	0		500	0		500	0		500	0		500	0	0	0	0		500	0	0		500	0	0	0
	520	0	0		520	0	0	0	0	0			520	0	0	0		520	0		520	0		520	0		520	0		520	0		520	0		520	0	0	0	0		520	0	0		520	0	0	0
	540	0	0		540	0	0	0	0	0			540	0	0	0		540	0		540	0		540	0		540	0		540	0		540	0		540	0	0	0	0		540	0	0		540	0	0	0
	560	0	0		560	0	0	0	0	0			560	0	0	0		560	0		560	0		560	0		560	0		560	0		560	0		560	0	0	0	0		560	0	0		560	0	0	0
	580	0	0		580	0	0	0	0	0			580	0	0	0		580	0		580	0		580	0		580	0		580	0		580	0		580	0	0	0	0		580	0	0		580	0	0	0
	600	0	0		600	0	0	0	0	0			600	0	0	0		600	0		600	0		600	0		600	0		600	0		600	0		600	0	0	0	0		600	0	0		600	0	0	0
	620	0	0		620	0	0	0	0	0			620	0	0	0		620	0		620	0		620	0		620	0		620	0		620	0		620	0	0	0	0		620	0	0		620	0	0	0
	640	0	0		640	0	0	0	0	0			640	0	0	0		640	0		640	0		640	0		640	0		640	0		640	0		640	0	0	0	0		640	0	0		640	0	0	0
	660	0	0		660	0	0	0	0	0			660	0	0	0		660	0		660	0		660	0		660	0		660	0		660	0		660	0	0	0	0		660	0	0		660	0	0	0
	680	0	0		680	0	0	0	0	0			680	0	0	0		680	0		680	0		680	0		680	0		680	0		680	0		680	0	0	0	0		680	0	0		680	0	0	0
	700	0	0		700	0	0	0	0	0			700	0	0	0		700	0		700	0		700	0		700	0		700	0		700	0		700	0	0	0	0		700	0	0		700	0	0	0
	720	0	0		720	0	0	0	0	0			720	0	0	0		720	0		720	0		720	0		720	0		720	0		720	0		720	0	0	0	0		720	0	0		720	0	0	0
	740	0	0		740	0	0	0	0	0			740	0	0	0		740	0		740	0		740	0		740	0		740	0		740	0		740	0	0	0	0		740	0	0		740	0	0	0
	760	0	0		760	0	0	0	0	0			760	0	0	0		760	0		760	0		760	0		760	0		760	0		760	0		760	0	0	0	0		760	0	0		760	0	0	0
	780	0	0		780	0	0	0	0	0			780	0	0	0		780	0		780	0		780	0		780	0		780	0		780	0		780	0	0	0	0		780	0	0		780	0	0	0
	800	0	0		800	0	0	0	0	0			800	0	0	0		800	0		800	0		800	0		800	0		800	0		800	0		800	0	0	0	0		800	0	0		800	0	0	0
	820	0	0		820	0	0	0	0	0			820	0	0	0		820	0		820	0		820	0		820	0		820	0		820	0		820	0	0	0	0		820	0	0		820	0	0	0
	840	0	0		840	0	0	0	0	0			840	0	0	0		840	0		840	0		840	0		840	0		840	0		840	0		840	0	0	0	0		840	0	0		840	0	0	0
	860	0	0		860	0	0	0	0	0			860	0	0	0		860	0		860	0		860	0		860	0		860	0		860	0		860	0	0	0	0		860	0	0		860	0	0	0
	880	0	0		880	0	0	0	0	0			880	0	0	0		880	0		880	0		880	0		880	0		880	0		880	0		880	0	0	0	0		880	0	0		880	0	0	0
	900	0	0		900	0	0	0	0	0			900	0	0	0		900	0		900	0		900	0		900	0		900	0		900	0		900	0	0	0	0		900	0	0		900	0	0	0
	920	0	0		920	0	0	0	0	0			920	0	0	0		920	0		920	0		920	0		920	0		920	0		920	0		920	0	0	0	0		920	0	0		920	0	0	0
	940	0	0		940	0	0	0	0	0			940	0	0	0		940	0		940	0		940	0		940	0		940	0		940	0		940	0	0	0	0		940	0	0		940	0	0	0
	960	0	0		960	0	0	0	0	0			960	0	0	0		960	0		960	0		960	0		960	0		960	0		960	0		960	0	0	0	0		960	0	0		960	0	0	0
	980	0	0		980	0	0	0	0	0			980	0	0	0		980	0		980	0		980	0		980	0		980	0		980	0		980	0	0	0	0		980	0	0		980	0	0	0
	1000	0	0		1000	0	0	0	0	0			1000	0	0	0		1000	0		1000	0		1000	0		1000	0		1000	0		1000	0		1000	0	0	0	0		1000	0	0		1000	0	0	0
	1020	0	0		1020	0	0	0	0	0			1020	0	0	0		1020	0		1020	0		1020	0		1020	0		1020	0		1020	0		1020	0	0	0	0		1020	0	0		1020	0	0	0
	1040	0	0		1040	0	0	0	0	0			1040	0	0	0		1040	0		1040	0		1040	0		1040	0		1040	0		1040	0		1040	0	0	0	0		1040	0	0		1040	0	0	0
	1060	0	0		1060	0	0	0	0	0			1060	0	0	0		1060	0		1060	0		1060	0		1060	0		1060	0		1060	0		1060	0	0	0	0		1060	0	0		1060	0	0	0
	1080	0	0		1080	0	0	0	0	0			1080	0	0	0		1080	0		1080	0		1080	0		1080	0		1080	0		1080	0		1080	0	0	0	0		1080	0	0		1080	0	0	0
	1100	0	0		1100	0	0	0	0	0			1100	0	0	0		1100	0		1100	0		1100	0		1100	0		1100	0		1100	0		1100	0	0	0	0		1100	0	0		1100	0	0	0
	1120	0	0		1120	0	0	0	0	0			1120	0	0	0		1120	0		1120	0		1120	0		1120	0		1120	0		1120	0		1120	0	0	0	0		1120	0	0		1120	0	0	0
	1140	0	0		1140	0	0	0	0	0			1140	0	0	0		1140	0		1140	0		1140	0		1140	0		1140	0		1140	0		1140	0	0	0	0		1140	0	0		1140	0	0	0
	1160	0	0		1160	0	0	0	0	0			1160	0	0	0		1160	0		1160	0		1160	0		1160	0		1160	0		1160	0		1160	0	0	0	0		1160	0	0		1160	0	0	0
	1180	0	0		1180	0	0	0	0	0			1180	0	0	0		1180	0		1180	0		1180	0		1180	0		1180	0		1180	0		1180	0	0	0	0		1180	0	0		1180	0	0	0
	1200	0	0		1200	0	0	0	0	0			1200	0	0	0		1200	0		1200	0		1200	0		1200	0		1200	0		1200	0		1200	0	0	0	0		1200	0	0		1200	0	0	0
	1220	0	0		1220	0	0	0	0	0			1220	0	0	0		1220	0		1220	0		1220	0		1220	0		1220	0		1220	0		1220	0	0	0	0		1220	0	0		1220	0	0	0
	1240	0	0		1240	0	0	0	0	0			1240	0	0	0		1240	0		1240	0		1240	0		1240	0		1240	0		1240	0		1240	0	0	0	0		1240	0	0		1240	0	0	0
	1260	0	0		1260	0	0	0	0	0			1260	0	0	0		1260	0		1260	0		1260	0		1260	0		1260	0		1260	0		1260	0	0	0	0		1260	0	0		1260	0	0	0
	1280	0	0		1280	0	0	0	0	0			1280	0	0	0		1280	0		1280	0		1280	0		1280	0		1280	0		1280	0		1280	0	0	0	0		1280	0	0		1280	0	0	0
	1300	0	0		1300	0	0	0	0	0			1300	0	0	0		1300	0		1300	0		1300	0		1300	0		1300	0		1300	0		1300	0	0	0	0		1300	0	0		1300	0	0	0
	1320	0	0		1320	0	0	0	0	0			1320	0	0	0		1320	0		1320	0		1320	0		1320	0		1320	0		1320	0		1320	0	0	0	0		1320	0	0		1320	0	0	0
	1340	0	0		1340	0	0	0	0	0			1340	0	0	0		1340	0		1340	0		1340	0		1340	0		1340	0		1340	0		1340	0	0	0	0		1340	0	0		1340	0	0	0
	1360	0	0		1360	0	0	0	0	0			1360	0	0	0		1360	0		1360	0		1360	0		1360	0		1360	0		1360	0		1360	0	0	0	0		1360	0	0		1360	0	0	0
	1380	0	0		1380	0	0	0	0	0			1380	0	0	0		1380	0		1380	0		1380	0		1380	0		1380	0		1380	0		1380	0	0	0	0		1380	0	0		1380	0	0	0
	1400	0	0		1400	0	0	0	0	0			1400	0	0	0		1400	0		1400	0		1400	0		1400	0		1400	0		1400	0		1400	0	0	0	0		1400	0	0		1400	0	0	0
	1420	0	0		1420	0	0	0	0	0			1420	0	0	0		1420	0		1420	0		1420	0		1420	0		1420	0		1420	0		1420	0	0	0	0		1420	0	0		1420	0	0	0
	1440	0	0		1440	0	0	0	0	0			1440	0	0	0		1440	0		1440	0		1440	0		1440	0		1440	0		1440	0		1440	0	0	0	0		1440	0	0		1440	0	0	0
	1460	0	0		1460	0	0	0	0	0			1460	0	0	0		1460	0		1460	0		1460	0		1460	0		1460	0		1460	0		1460	0	0	0	0		1460	0	0		1460	0	0	0
	1480	0	0		1480	0	0	0	0	0			1480	0	0	0		1480	0		1480	0		1480	0		1480	0		1480	0		1480	0		1480	0	0	0	0		1480	0	0		1480	0	0	0
	1500	0	0		1500	0	0	0	0	0			1500	0	0	0		1500	0		1500	0		1500	0		1500	0		1500	0		1500	0		1500	0	0	0	0		1500	0	0		1500	0	0	0
	1520	0	0		1520	0	0	0	0	0			1520	0	0	0		1520	0		1520	0		1520	0		1520	0		1520	0		1520	0		1520	0	0	0	0		1520	0	0		1520	0	0	0
	1540	0	0		1540	0	0	0	0	0			1540	0	0	0		1540	0		1540	0		1540	0		1540	0		1540	0		1540	0		1540	0	0	0	0		1540	0	0		1540	0	0	0
	1560	0	0		1560	0	0	0	0	0			1560	0	0	0		1560	0		1560	0		1560	0		1560	0		1560	0		1560	0		1560	0	0	0	0		1560	0	0		1560	0	0	0
	1580	0	0		1580	0	0	0	0	0			1580	0	0	0		1580	0		1580	0		1580	0		1580	0		1580	0		1580	0		1580	0	0	0	0		1580	0	0		1580	0	0	0
	1600	0	0		1600	0	0	0	0	0			1600	0	0	0		1600	0		1600	0		1600	0		1600	0		1600	0		1600	0		1600	0	0	0	0		1600	0	0		1600	0	0	0
		2016	100			865	56	315	1236	100				79	79	100			0			0			0			0			0			0			3		24	100			110	100					6354
																																								1339
[truncated: 12 more columns]

## Sheet: I
		%				%				%				%				%
sp1:	20	0		sp2:	20	0		sp3:	20	0		sp4:	20	0		sp5:	20	0
	40	0			40	0			40	0			40	0			40	0
	60	0			60	0			60	0			60	0			60	0
	80	0			80	0			80	0			80	0			80	0
	100	0			100	0			100	0			100	0			100	0
	120	0			120	0			120	0			120	0			120	0
	140	0			140	0			140	0			140	0			140	0
	160	0			160	0			160	0			160	0			160	0
	180	0			180	0			180	0			180	0			180	0
	200	0			200	0			200	0			200	0			200	0
	220	0			220	0			220	0			220	0			220	0
	240	0			240	0			240	0			240	0			240	0
	260	0			260	0			260	0			260	0			260	0
	280	0			280	0			280	0			280	0			280	0
	300	0			300	0			300	0			300	0			300	0
	320	0			320	0			320	0			320	0			320	0
	340	0			340	0			340	0			340	0			340	0
	360	0			360	0			360	0			360	0			360	0
	380	0			380	0			380	0			380	0			380	0
	400	0			400	0			400	0			400	0			400	0
	420	0			420	0			420	0			420	0			420	0
	440	0			440	0			440	0			440	0			440	0
	460	0			460	0			460	0			460	0			460	0
	480	0			480	0			480	0			480	0			480	0
	500	0			500	0			500	0			500	0			500	0
	520	0			520	0			520	0			520	0			520	0
	540	0			540	0			540	0			540	0			540	0
	560	0			560	0			560	0			560	0			560	0
	580	0			580	0			580	0			580	0			580	0
	600	0			600	0			600	0			600	0			600	0
	620	0			620	0			620	0			620	0			620	0
	640	0			640	0			640	0			640	0			640	0
	660	0			660	0			660	0			660	0			660	0
	680	0			680	0			680	0			680	0			680	0
	700	0			700	0			700	0			700	0			700	0
	720	0			720	0			720	0			720	0			720	0
	740	0			740	0			740	0			740	0			740	0
	760	0			760	0			760	0			760	0			760	0
	780	0			780	0			780	0			780	0			780	0
	800	0			800	0			800	0			800	0			800	0
	820	0			820	0			820	0			820	0			820	0
	840	0			840	0			840	0			840	0			840	0
	860	0			860	0			860	0			860	0			860	0
	880	0			880	0			880	0			880	0			880	0
	900	0			900	0			900	0			900	0			900	0
	920	0			920	0			920	0			920	0			920	0
	940	0			940	0			940	0			940	0			940	0
	960	0			960	0			960	0			960	0			960	0
	980	0			980	0			980	0			980	0			980	0
	1000	0			1000	0			1000	0			1000	0			1000	0
	1020	0			1020	0			1020	0			1020	0			1020	0
	1040	0			1040	0			1040	0			1040	0			1040	0
	1060	0			1060	0			1060	0			1060	0			1060	0
	1080	0			1080	0			1080	0			1080	0			1080	0
	1100	0			1100	0			1100	0			1100	0			1100	0
	1120	0			1120	0			1120	0			1120	0			1120	0
	1140	0			1140	0			1140	0			1140	0			1140	0
	1160	0			1160	0			1160	0			1160	0			1160	0
	1180	0			1180	0			1180	0			1180	0			1180	0
	1200	0			1200	0			1200	0			1200	0			1200	0
	1220	0			1220	0			1220	0			1220	0			1220	0
	1240	0			1240	0			1240	0			1240	0			1240	0
	1260	0			1260	0			1260	0			1260	0			1260	0
	1280	0			1280	0			1280	0			1280	0			1280	0
	1300	0			1300	0			1300	0			1300	0			1300	0
	1320	0			1320	0			1320	0			1320	0			1320	0
	1340	0			1340	0			1340	0			1340	0			1340	0
	1360	0			1360	0			1360	0			1360	0			1360	0
	1380	0			1380	0			1380	0			1380	0			1380	0
	1400	0			1400	0			1400	0			1400	0			1400	0
	1420	0			1420	0			1420	0			1420	0			1420	0
	1440	0			1440	0			1440	0			1440	0			1440	0
	1460	0			1460	0			1460	0			1460	0			1460	0
	1480	0			1480	0			1480	0			1480	0			1480	0
	1500	0			1500	0			1500	0			1500	0			1500	0
	1520	0			1520	0			1520	0			1520	0			1520	0
	1540	0			1540	0			1540	0			1540	0			1540	0
	1560	0			1560	0			1560	0			1560	0			1560	0
	1580	0			1580	0			1580	0			1580	0			1580	0
	1600	0			1600	0			1600	0			1600	0			1600	0
	1620	0			1620	0			1620	0			1620	0			1620	0
	1640	0			1640	0			1640	0			1640	0			1640	0
	1660	0			1660	0			1660	0			1660	0			1660	0
	1680	0			1680	0			1680	0			1680	0			1680	0
	1700	0			1700	0			1700	0			1700	0			1700	0
	1720	0			1720	0			1720	0			1720	0			1720	0
	1740	0			1740	0			1740	0			1740	0			1740	0
	1760	0			1760	0			1760	0			1760	0			1760	0
	1780	0			1780	0			1780	0			1780	0			1780	0

## Sheet: M - 140509
2009-05-14			CI-P2	CI-P3	CI-P4	CI-P5	CI-P7	CI-P10	CI-P14	CI-P19	CI-P23	Totale sp1	%				CI-P2	CI-P3	CI-P4	CI-P5	CI-P7	CI-P10	CI-P14	CI-P19	CI-P23	Totale sp2	%				CI-P2	CI-P3	CI-P4	CI-P5	CI-P7	CI-P10	CI-P14	CI-P19	CI-P23	Totale sp3	%				CI-P2	CI-P3	CI-P4	CI-P5	CI-P7
	sp1:	20	0	0	0	0	0	3	0	0	0	3	0.0893655		sp2:	20	0	0	0	1	0	1	0	0	0	2	0.059577		sp3:	20	0	0	0	1	0	0	0	0	4	5	0.148943		sp4:	20	0	0	0	0	0
		40	0	0	0	0	6	19	0	0	0	25	0.744713			40	0	0	0	5	2	41	0	0	0	48	1.42985			40	1	0	14	15	0	16	10	72	127	255	7.59607			40	0	0	0	0	0
		60	0	0	0	0	1	5	0	0	0	6	0.178731			60	0	0	0	3	9	56	0	6	0	74	2.20435			60	6	3	42	12	2	86	44	224	307	726	21.6265			60	0	0	0	0	0
		80	0	0	0	0	0	1	0	0	0	1	0.0297885			80	0	0	0	0	3	15	0	1	0	19	0.565982			80	2	4	48	5	2	119	39	277	269	765	22.7882			80	1	0	0	0	0
		100	0	0	0	0	0	0	0	0	0	0	0			100	0	0	0	0	1	11	0	0	0	12	0.357462			100	2	1	16	1	1	101	21	190	194	527	15.6985			100	2	0	0	0	0
		120	0	0	0	0	0	0	0	0	0	0	0			120	0	0	0	0	0	1	0	0	0	1	0.0297885			120	1	0	10	0	0	80	6	80	78	255	7.59607			120	2	0	0	0	0
		140	0	0	0	0	0	0	0	0	0	0	0			140	0	0	0	0	0	2	0	0	0	2	0.059577			140	0	0	1	0	0	47	0	23	40	111	3.30652			140	1	0	0	0	0
		160	0	0	0	0	0	0	0	0	0	0	0			160	0	0	0	0	0	1	0	0	0	1	0.0297885			160	0	0	0	0	0	11	0	14	15	40	1.19154			160	2	0	0	0	0
		180	0	0	0	0	0	0	0	0	0	0	0			180	0	0	0	0	0	0	0	0	0	0	0			180	0	0	0	0	0	9	0	6	12	27	0.80429			180	0	0	0	0	0
		200	0	0	0	0	0	0	0	0	0	0	0			200	0	0	0	0	0	0	0	0	0	0	0			200	0	0	0	0	0	2	0	1	1	4	0.119154			200	0	0	0	0	0
		220	0	0	0	0	0	0	0	0	0	0	0			220	0	0	0	0	0	0	0	0	0	0	0			220	0	0	0	0	0	4	0	1	0	5	0.148943			220	0	0	0	0	0
		240	0	0	0	0	0	0	0	0	0	0	0			240	0	0	0	0	0	0	0	0	0	0	0			240	0	0	0	0	0	5	0	2	2	9	0.268097			240	0	0	0	0	0
		260	0	0	0	0	0	0	0	0	0	0	0			260	0	0	0	0	0	0	0	0	0	0	0			260	0	0	0	0	0	3	0	0	2	5	0.148943			260	0	0	0	0	0
		280	0	0	0	0	0	0	0	0	0	0	0			280	0	0	0	0	0	0	0	0	0	0	0			280	0	0	0	0	0	2	0	0	0	2	0.059577			280	0	0	0	0	0
		300	0	0	0	0	0	0	0	0	0	0	0			300	0	0	0	0	0	0	0	0	0	0	0			300	0	0	0	0	0	1	0	0	0	1	0.0297885			300	0	0	0	0	0
		320	0	0	0	0	0	0	0	0	0	0	0			320	0	0	0	0	0	0	0	0	0	0	0			320	0	0	0	0	0	2	0	0	0	2	0.059577			320	0	0	0	0	0
		340	0	0	0	0	0	0	0	0	0	0	0			340	0	0	0	0	0	0	0	0	0	0	0			340	0	0	0	0	0	1	0	0	0	1	0.0297885			340	0	0	0	0	0
		360	0	0	0	0	0	0	0	0	0	0	0			360	0	0	0	0	0	0	0	0	0	0	0			360	0	0	0	0	0	0	0	0	0	0	0			360	0	0	0	0	0
		380	0	0	0	0	0	0	0	0	0	0	0			380	0	0	0	0	0	0	0	0	0	0	0			380	0	0	0	0	0	1	0	0	0	1	0.0297885			380	0	0	0	0	0
		400	0	0	0	0	0	0	0	0	0	0	0			400	0	0	0	0	0	0	0	0	0	0	0			400	0	0	0	0	0	0	0	0	0	0	0			400	0	0	0	0	0
		420	0	0	0	0	0	0	0	0	0	0	0			420	0	0	0	0	0	0	0	0	0	0	0			420	0	0	0	0	0	0	1	0	0	1	0.0297885			420	0	0	0	0	0
		440	0	0	0	0	0	0	0	0	0	0	0			440	0	0	0	0	0	0	0	0	0	0	0			440	0	0	0	0	0	0	0	0	0	0	0			440	0	0	0	0	0
		460	0	0	0	0	0	0	0	0	0	0	0			460	0	0	0	0	0	0	0	0	0	0	0			460	0	0	0	0	0	0	0	0	0	0	0			460	0	0	0	0	0
		480	0	0	0	0	0	0	0	0	0	0	0			480	0	0	0	0	0	0	0	0	0	0	0			480	0	0	0	0	0	1	0	0	0	1	0.0297885			480	0	0	0	0	0
		500	0	0	0	0	0	0	0	0	0	0	0			500	0	0	0	0	0	0	0	0	0	0	0			500	0	0	0	0	0	0	0	0	0	0	0			500	0	0	0	0	0
		520	0	0	0	0	0	0	0	0	0	0	0			520	0	0	0	0	0	0	0	0	0	0	0			520	0	0	0	0	0	0	0	0	0	0	0			520	0	0	0	0	0
		540	0	0	0	0	0	0	0	0	0	0	0			540	0	0	0	0	0	0	0	0	0	0	0			540	0	0	0	0	0	0	0	0	0	0	0			540	0	0	0	0	0
		560	0	0	0	0	0	0	0	0	0	0	0			560	0	0	0	0	0	0	0	0	0	0	0			560	0	0	0	0	0	0	0	0	0	0	0			560	0	0	0	0	0
		580	0	0	0	0	0	0	0	0	0	0	0			580	0	0	0	0	0	0	0	0	0	0	0			580	0	0	0	0	0	0	0	0	0	0	0			580	0	0	0	0	0
		600	0	0	0	0	0	0	0	0	0	0	0			600	0	0	0	0	0	0	0	0	0	0	0			600	0	0	0	0	0	0	0	0	0	0	0			600	0	0	0	0	0
		620	0	0	0	0	0	0	0	0	0	0	0			620	0	0	0	0	0	0	0	0	0	0	0			620	0	0	0	0	0	0	0	0	0	0	0			620	0	0	0	0	0
		640	0	0	0	0	0	0	0	0	0	0	0			640	0	0	0	0	0	0	0	0	0	0	0			640	0	0	0	0	0	0	0	0	0	0	0			640	0	0	0	0	0
		660	0	0	0	0	0	0	0	0	0	0	0			660	0	0	0	0	0	0	0	0	0	0	0			660	0	0	0	0	0	0	0	0	0	0	0			660	0	0	0	0	0
		680	0	0	0	0	0	0	0	0	0	0	0			680	0	0	0	0	0	0	0	0	0	0	0			680	0	0	0	0	0	0	0	0	0	0	0			680	0	0	0	0	0
		700	0	0	0	0	0	0	0	0	0	0	0			700	0	0	0	0	0	0	0	0	0	0	0			700	0	0	0	0	0	0	0	0	0	0	0			700	0	0	0	0	0
		720	0	0	0	0	0	0	0	0	0	0	0			720	0	0	0	0	0	0	0	0	0	0	0			720	0	0	0	0	0	0	0	0	0	0	0			720	0	0	0	0	0
		740	0	0	0	0	0	0	0	0	0	0	0			740	0	0	0	0	0	0	0	0	0	0	0			740	0	0	0	0	0	0	0	0	0	0	0			740	0	0	0	0	0
		760	0	0	0	0	0	0	0	0	0	0	0			760	0	0	0	0	0	0	0	0	0	0	0			760	0	0	0	0	0	0	0	0	0	0	0			760	0	0	0	0	0
		780	0	0	0	0	0	0	0	0	0	0	0			780	0	0	0	0	0	0	0	0	0	0	0			780	0	0	0	0	0	0	0	0	0	0	0			780	0	0	0	0	0
			0	0	0	0	7	28	0	0	0	35	1.0426				0	0	0	9				7	0	159	4.73637				12	8	131	34				890	1051	2743	81.7099				8	0	0	0
[truncated: 21 more columns]

## Sheet: M - 140609
2009-06-14			CI-P1	CI-P7	CI-P12	Totale sp1	%				CI-P1	CI-P7	CI-P12	Totale sp2	%				CI-P1	CI-P7	CI-P12	Totale sp3	%				CI-P1	CI-P7	CI-P12	Totale sp4	%				CI-P1	CI-P7	CI-P12	Totale sp5	%
	sp1:	20	0	0	0	0	0		sp2:	20	0	0	0	0	0		sp3:	20	0	0	0	0	0		sp4:	20	0	0	0	0	0		sp5:	20	0	0	0	0	0		Totale 1:	0
		40	0	0	0	0	0			40	0	3	0	3	0.247117			40	2	16	17	35	2.88303			40	0	0	2	2	0.164745			40	0	0	0	0	0		Totale 2:	5
		60	0	0	0	0	0			60	0	1	0	1	0.0823723			60	0	52	47	99	8.15486			60	0	0	13	13	1.07084			60	0	11	18	29	2.3888		Totale 3:	447
		80	0	0	0	0	0			80	0	1	0	1	0.0823723			80	0	74	44	118	9.71993			80	0	6	42	48	3.95387			80	0	24	35	59	4.85997		Totale 4:	286
		100	0	0	0	0	0			100	0	0	0	0	0			100	0	46	36	82	6.75453			100	0	7	38	45	3.70675			100	0	38	45	83	6.8369		Totale 5:	476
		120	0	0	0	0	0			120	0	0	0	0	0			120	0	34	24	58	4.77759			120	0	4	50	54	4.44811			120	0	32	47	79	6.50741		Totale spermiari:	1214
		140	0	0	0	0	0			140	0	0	0	0	0			140	0	18	10	28	2.30643			140	0	2	37	39	3.21252			140	0	21	41	62	5.10708
		160	0	0	0	0	0			160	0	0	0	0	0			160	0	9	5	14	1.15321			160	0	3	23	26	2.14168			160	0	10	49	59	4.85997
		180	0	0	0	0	0			180	0	0	0	0	0			180	0	4	6	10	0.823723			180	0	0	19	19	1.56507			180	0	11	17	28	2.30643
		200	0	0	0	0	0			200	0	0	0	0	0			200	0	1	1	2	0.164745			200	0	0	17	17	1.40033			200	0	5	17	22	1.81219
		220	0	0	0	0	0			220	0	0	0	0	0			220	0	0	1	1	0.0823723			220	0	0	9	9	0.741351			220	0	5	20	25	2.05931
		240	0	0	0	0	0			240	0	0	0	0	0			240	0	0	0	0	0			240	0	0	6	6	0.494234			240	0	3	11	14	1.15321
		260	0	0	0	0	0			260	0	0	0	0	0			260	0	0	0	0	0			260	0	1	3	4	0.329489			260	0	0	9	9	0.741351
		280	0	0	0	0	0			280	0	0	0	0	0			280	0	0	0	0	0			280	0	0	3	3	0.247117			280	0	0	3	3	0.247117
		300	0	0	0	0	0			300	0	0	0	0	0			300	0	0	0	0	0			300	0	0	1	1	0.0823723			300	0	0	2	2	0.164745
		320	0	0	0	0	0			320	0	0	0	0	0			320	0	0	0	0	0			320	0	0	0	0	0			320	0	0	1	1	0.0823723
		340	0	0	0	0	0			340	0	0	0	0	0			340	0	0	0	0	0			340	0	0	0	0	0			340	0	0	0	0	0
		360	0	0	0	0	0			360	0	0	0	0	0			360	0	0	0	0	0			360	0	0	0	0	0			360	0	0	0	0	0
		380	0	0	0	0	0			380	0	0	0	0	0			380	0	0	0	0	0			380	0	0	0	0	0			380	0	0	1	1	0.0823723
		400	0	0	0	0	0			400	0	0	0	0	0			400	0	0	0	0	0			400	0	0	0	0	0			400	0	0	0	0	0
		420	0	0	0	0	0			420	0	0	0	0	0			420	0	0	0	0	0			420	0	0	0	0	0			420	0	0	0	0	0
		440	0	0	0	0	0			440	0	0	0	0	0			440	0	0	0	0	0			440	0	0	0	0	0			440	0	0	0	0	0
		460	0	0	0	0	0			460	0	0	0	0	0			460	0	0	0	0	0			460	0	0	0	0	0			460	0	0	0	0	0
		480	0	0	0	0	0			480	0	0	0	0	0			480	0	0	0	0	0			480	0	0	0	0	0			480	0	0	0	0	0
		500	0	0	0	0	0			500	0	0	0	0	0			500	0	0	0	0	0			500	0	0	0	0	0			500	0	0	0	0	0
		520	0	0	0	0	0			520	0	0	0	0	0			520	0	0	0	0	0			520	0	0	0	0	0			520	0	0	0	0	0
		540	0	0	0	0	0			540	0	0	0	0	0			540	0	0	0	0	0			540	0	0	0	0	0			540	0	0	0	0	0
		560	0	0	0	0	0			560	0	0	0	0	0			560	0	0	0	0	0			560	0	0	0	0	0			560	0	0	0	0	0
		580	0	0	0	0	0			580	0	0	0	0	0			580	0	0	0	0	0			580	0	0	0	0	0			580	0	0	0	0	0
		600	0	0	0	0	0			600	0	0	0	0	0			600	0	0	0	0	0			600	0	0	0	0	0			600	0	0	0	0	0
		620	0	0	0	0	0			620	0	0	0	0	0			620	0	0	0	0	0			620	0	0	0	0	0			620	0	0	0	0	0
		640	0	0	0	0	0			640	0	0	0	0	0			640	0	0	0	0	0			640	0	0	0	0	0			640	0	0	0	0	0
		660	0	0	0	0	0			660	0	0	0	0	0			660	0	0	0	0	0			660	0	0	0	0	0			660	0	0	0	0	0
		680	0	0	0	0	0			680	0	0	0	0	0			680	0	0	0	0	0			680	0	0	0	0	0			680	0	0	0	0	0
		700	0	0	0	0	0			700	0	0	0	0	0			700	0	0	0	0	0			700	0	0	0	0	0			700	0	0	0	0	0
		720	0	0	0	0	0			720	0	0	0	0	0			720	0	0	0	0	0			720	0	0	0	0	0			720	0	0	0	0	0
		740	0	0	0	0	0			740	0	0	0	0	0			740	0	0	0	0	0			740	0	0	0	0	0			740	0	0	0	0	0
		760	0	0	0	0	0			760	0	0	0	0	0			760	0	0	0	0	0			760	0	0	0	0	0			760	0	0	0	0	0
		780	0	0	0	0	0			780	0	0	0	0	0			780	0	0	0	0	0			780	0	0	0	0	0			780	0	0	0	0	0
		800	0	0	0	0	0			800	0	0	0	0	0			800	0	0	0	0	0			800	0	0	0	0	0			800	0	0	0	0	0
		820	0	0	0	0	0			820	0	0	0	0	0			820	0	0	0	0	0			820	0	0	0	0	0			820	0	0	0	0	0
		840	0	0	0	0	0			840	0	0	0	0	0			840	0	0	0	0	0			840	0	0	0	0	0			840	0	0	0	0	0
		860	0	0	0	0	0			860	0	0	0	0	0			860	0	0	0	0	0			860	0	0	0	0	0			860	0	0	0	0	0
		880	0	0	0	0	0			880	0	0	0	0	0			880	0	0	0	0	0			880	0	0	0	0	0			880	0	0	0	0	0
		900	0	0	0	0	0			900	0	0	0	0	0			900	0	0	0	0	0			900	0	0	0	0	0			900	0	0	0	0	0
		920	0	0	0	0	0			920	0	0	0	0	0			920	0	0	0	0	0			920	0	0	0	0	0			920	0	0	0	0	0
		940	0	0	0	0	0			940	0	0	0	0	0			940	0	0	0	0	0			940	0	0	0	0	0			940	0	0	0	0	0
		960	0	0	0	0	0			960	0	0	0	0	0			960	0	0	0	0	0			960	0	0	0	0	0			960	0	0	0	0	0
		980	0	0	0	0	0			980	0	0	0	0	0			980	0	0	0	0	0			980	0	0	0	0	0			980	0	0	0	0	0
		1000	0	0	0	0	0			1000	0	0	0	0	0			1000	0	0	0	0	0			1000	0	0	0	0	0			1000	0	0	0	0	0
		1020	0	0	0	0	0			1020	0	0	0	0	0			1020	0	0	0	0	0			1020	0	0	0	0	0			1020	0	0	0	0	0
		1040	0	0	0	0	0			1040	0	0	0	0	0			1040	0	0	0	0	0			1040	0	0	0	0	0			1040	0	0	0	0	0
		1060	0	0	0	0	0			1060	0	0	0	0	0			1060	0	0	0	0	0			1060	0	0	0	0	0			1060	0	0	0	0	0
		1080	0	0	0	0	0			1080	0	0	0	0	0			1080	0	0	0	0	0			1080	0	0	0	0	0			1080	0	0	0	0	0
		1100	0	0	0	0	0			1100	0	0	0	0	0			1100	0	0	0	0	0			1100	0	0	0	0	0			1100	0	0	0	0	0
		1120	0	0	0	0	0			1120	0	0	0	0	0			1120	0	0	0	0	0			1120	0	0	0	0	0			1120	0	0	0	0	0
		1140	0	0	0	0	0			1140	0	0	0	0	0			1140	0	0	0	0	0			1140	0	0	0	0	0			1140	0	0	0	0	0
		1160	0	0	0	0	0			1160	0	0	0	0	0			1160	0	0	0	0	0			1160	0	0	0	0	0			1160	0	0	0	0	0
		1180	0	0	0	0	0			1180	0	0	0	0	0			1180	0	0	0	0	0			1180	0	0	0	0	0			1180	0	0	0	0	0
		1200	0	0	0	0	0			1200	0	0	0	0	0			1200	0	0	0	0	0			1200	0	0	0	0	0			1200	0	0	0	0	0
		1220	0	0	0	0	0			1220	0	0	0	0	0			1220	0	0	0	0	0			1220	0	0	0	0	0			1220	0	0	0	0	0
		1240	0	0	0	0	0			1240	0	0	0	0	0			1240	0	0	0	0	0			1240	0	0	0	0	0			1240	0	0	0	0	0
		1260	0	0	0	0	0			1260	0	0	0	0	0			1260	0	0	0	0	0			1260	0	0	0	0	0			1260	0	0	0	0	0
		1280	0	0	0	0	0			1280	0	0	0	0	0			1280	0	0	0	0	0			1280	0	0	0	0	0			1280	0	0	0	0	0
		1300	0	0	0	0	0			1300	0	0	0	0	0			1300	0	0	0	0	0			1300	0	0	0	0	0			1300	0	0	0	0	0
		1320	0	0	0	0	0			1320	0	0	0	0	0			1320	0	0	0	0	0			1320	0	0	0	0	0			1320	0	0	0	0	0
		1340	0	0	0	0	0			1340	0	0	0	0	0			1340	0	0	0	0	0			1340	0	0	0	0	0			1340	0	0	0	0	0
		1360	0	0	0	0	0			1360	0	0	0	0	0			1360	0	0	0	0	0			1360	0	0	0	0	0			1360	0	0	0	0	0
		1380	0	0	0	0	0			1380	0	0	0	0	0			1380	0	0	0	0	0			1380	0	0	0	0	0			1380	0	0	0	0	0
		1400	0	0	0	0	0			1400	0	0	0	0	0			1400	0	0	0	0	0			1400	0	0	0	0	0			1400	0	0	0	0	0
		1420	0	0	0	0	0			1420	0	0	0	0	0			1420	0	0	0	0	0			1420	0	0	0	0	0			1420	0	0	0	0	0
		1440	0	0	0	0	0			1440	0	0	0	0	0			1440	0	0	0	0	0			1440	0	0	0	0	0			1440	0	0	0	0	0
		1460	0	0	0	0	0			1460	0	0	0	0	0			1460	0	0	0	0	0			1460	0	0	0	0	0			1460	0	0	0	0	0
		1480	0	0	0	0	0			1480	0	0	0	0	0			1480	0	0	0	0	0			1480	0	0	0	0	0			1480	0	0	0	0	0
		1500	0	0	0	0	0			1500	0	0	0	0	0			1500	0	0	0	0	0			1500	0	0	0	0	0			1500	0	0	0	0	0
		1520	0	0	0	0	0			1520	0	0	0	0	0			1520	0	0	0	0	0			1520	0	0	0	0	0			1520	0	0	0	0	0
		1540	0	0	0	0	0			1540	0	0	0	0	0			1540	0	0	0	0	0			1540	0	0	0	0	0			1540	0	0	0	0	0
		1560	0	0	0	0	0			1560	0	0	0	0	0			1560	0	0	0	0	0			1560	0	0	0	0	0			1560	0	0	0	0	0
		1580	0	0	0	0	0			1580	0	0	0	0	0			1580	0	0	0	0	0			1580	0	0	0	0	0			1580	0	0	0	0	0
		1600	0	0	0	0	0			1600	0	0	0	0	0			1600	0	0	0	0	0			1600	0	0	0	0	0			1600	0	0	0	0	0
		1620	0	0	0	0	0			1620	0	0	0	0	0			1620	0	0	0	0	0			1620	0	0	0	0	0			1620	0	0	0	0	0
		1640	0	0	0	0	0			1640	0	0	0	0	0			1640	0	0	0	0	0			1640	0	0	0	0	0			1640	0	0	0	0	0
		1660	0	0	0	0	0			1660	0	0	0	0	0			1660	0	0	0	0	0			1660	0	0	0	0	0			1660	0	0	0	0	0
		1680	0	0	0	0	0			1680	0	0	0	0	0			1680	0	0	0	0	0			1680	0	0	0	0	0			1680	0	0	0	0	0
		1700	0	0	0	0	0			1700	0	0	0	0	0			1700	0	0	0	0	0			1700	0	0	0	0	0			1700	0	0	0	0	0
		1720	0	0	0	0	0			1720	0	0	0	0	0			1720	0	0	0	0	0			1720	0	0	0	0	0			1720	0	0	0	0	0
		1740	0	0	0	0	0			1740	0	0	0	0	0			1740	0	0	0	0	0			1740	0	0	0	0	0			1740	0	0	0	0	0
		1760	0	0	0	0	0			1760	0	0	0	0	0			1760	0	0	0	0	0			1760	0	0	0	0	0			1760	0	0	0	0	0
		1780	0	0	0	0	0			1780	0	0	0	0	0			1780	0	0	0	0	0			1780	0	0	0	0	0			1780	0	0	0	0	0
			0	0	0	0	0	0	0		0	5	0	5	0.411862	0	0		2	254	191	447	36.8204	0	0		0	23	263	286	23.5585	0	0		0	160	316	476	39.2092

## Sheet: M - 120709
2009-07-12			CI-P4	CI-P6	Totale sp1	%			CI-P4	CI-P6	Totale sp2	%			CI-P4	CI-P6	Totale sp3	%				CI-P4	CI-P6	Totale sp4	%				CI-P4	CI-P6	Totale sp5	%
	sp1:	20	0	0	0	0	sp2:	20	0	0	0	0	sp3:	20	0	0	0	0		sp4:	20	0	0	0	0		sp5:	20	0	0	0	0		Totale 1:	0
		40	0	0	0	0		40	0	0	0	0		40	0	0	0	0			40	0	0	0	0			40	0	0	0	0		Totale 2:	0
		60	0	0	0	0		60	0	0	0	0		60	1	0	1	14.2857			60	0	0	0	0			60	1	0	1	14.2857		Totale 3:	1
		80	0	0	0	0		80	0	0	0	0		80	0	0	0	0			80	0	0	0	0			80	0	0	0	0		Totale 4:	3
		100	0	0	0	0		100	0	0	0	0		100	0	0	0	0			100	0	1	1	14.2857			100	0	0	0	0		Totale 5:	3
		120	0	0	0	0		120	0	0	0	0		120	0	0	0	0			120	0	1	1	14.2857			120	2	0	2	28.5714		Totale spermiari:	7
		140	0	0	0	0		140	0	0	0	0		140	0	0	0	0			140	1	0	1	14.2857			140	0	0	0	0
		160	0	0	0	0		160	0	0	0	0		160	0	0	0	0			160	0	0	0	0			160	0	0	0	0
		180	0	0	0	0		180	0	0	0	0		180	0	0	0	0			180	0	0	0	0			180	0	0	0	0
		200	0	0	0	0		200	0	0	0	0		200	0	0	0	0			200	0	0	0	0			200	0	0	0	0
		220	0	0	0	0		220	0	0	0	0		220	0	0	0	0			220	0	0	0	0			220	0	0	0	0
		240	0	0	0	0		240	0	0	0	0		240	0	0	0	0			240	0	0	0	0			240	0	0	0	0
		260	0	0	0	0		260	0	0	0	0		260	0	0	0	0			260	0	0	0	0			260	0	0	0	0
		280	0	0	0	0		280	0	0	0	0		280	0	0	0	0			280	0	0	0	0			280	0	0	0	0
		300	0	0	0	0		300	0	0	0	0		300	0	0	0	0			300	0	0	0	0			300	0	0	0	0
		320	0	0	0	0		320	0	0	0	0		320	0	0	0	0			320	0	0	0	0			320	0	0	0	0
		340	0	0	0	0		340	0	0	0	0		340	0	0	0	0			340	0	0	0	0			340	0	0	0	0
		360	0	0	0	0		360	0	0	0	0		360	0	0	0	0			360	0	0	0	0			360	0	0	0	0
		380	0	0	0	0		380	0	0	0	0		380	0	0	0	0			380	0	0	0	0			380	0	0	0	0
		400	0	0	0	0		400	0	0	0	0		400	0	0	0	0			400	0	0	0	0			400	0	0	0	0
		420	0	0	0	0		420	0	0	0	0		420	0	0	0	0			420	0	0	0	0			420	0	0	0	0
		440	0	0	0	0		440	0	0	0	0		440	0	0	0	0			440	0	0	0	0			440	0	0	0	0
		460	0	0	0	0		460	0	0	0	0		460	0	0	0	0			460	0	0	0	0			460	0	0	0	0
		480	0	0	0	0		480	0	0	0	0		480	0	0	0	0			480	0	0	0	0			480	0	0	0	0
		500	0	0	0	0		500	0	0	0	0		500	0	0	0	0			500	0	0	0	0			500	0	0	0	0
		520	0	0	0	0		520	0	0	0	0		520	0	0	0	0			520	0	0	0	0			520	0	0	0	0
		540	0	0	0	0		540	0	0	0	0		540	0	0	0	0			540	0	0	0	0			540	0	0	0	0
		560	0	0	0	0		560	0	0	0	0		560	0	0	0	0			560	0	0	0	0			560	0	0	0	0
		580	0	0	0	0		580	0	0	0	0		580	0	0	0	0			580	0	0	0	0			580	0	0	0	0
		600	0	0	0	0		600	0	0	0	0		600	0	0	0	0			600	0	0	0	0			600	0	0	0	0
		620	0	0	0	0		620	0	0	0	0		620	0	0	0	0			620	0	0	0	0			620	0	0	0	0
		640	0	0	0	0		640	0	0	0	0		640	0	0	0	0			640	0	0	0	0			640	0	0	0	0
		660	0	0	0	0		660	0	0	0	0		660	0	0	0	0			660	0	0	0	0			660	0	0	0	0
		680	0	0	0	0		680	0	0	0	0		680	0	0	0	0			680	0	0	0	0			680	0	0	0	0
		700	0	0	0	0		700	0	0	0	0		700	0	0	0	0			700	0	0	0	0			700	0	0	0	0
		720	0	0	0	0		720	0	0	0	0		720	0	0	0	0			720	0	0	0	0			720	0	0	0	0
		740	0	0	0	0		740	0	0	0	0		740	0	0	0	0			740	0	0	0	0			740	0	0	0	0
		760	0	0	0	0		760	0	0	0	0		760	0	0	0	0			760	0	0	0	0			760	0	0	0	0
		780	0	0	0	0		780	0	0	0	0		780	0	0	0	0			780	0	0	0	0			780	0	0	0	0
		800	0	0	0	0		800	0	0	0	0		800	0	0	0	0			800	0	0	0	0			800	0	0	0	0
		820	0	0	0	0		820	0	0	0	0		820	0	0	0	0			820	0	0	0	0			820	0	0	0	0
		840	0	0	0	0		840	0	0	0	0		840	0	0	0	0			840	0	0	0	0			840	0	0	0	0
		860	0	0	0	0		860	0	0	0	0		860	0	0	0	0			860	0	0	0	0			860	0	0	0	0
		880	0	0	0	0		880	0	0	0	0		880	0	0	0	0			880	0	0	0	0			880	0	0	0	0
		900	0	0	0	0		900	0	0	0	0		900	0	0	0	0			900	0	0	0	0			900	0	0	0	0
		920	0	0	0	0		920	0	0	0	0		920	0	0	0	0			920	0	0	0	0			920	0	0	0	0
		940	0	0	0	0		940	0	0	0	0		940	0	0	0	0			940	0	0	0	0			940	0	0	0	0
		960	0	0	0	0		960	0	0	0	0		960	0	0	0	0			960	0	0	0	0			960	0	0	0	0
		980	0	0	0	0		980	0	0	0	0		980	0	0	0	0			980	0	0	0	0			980	0	0	0	0
		1000	0	0	0	0		1000	0	0	0	0		1000	0	0	0	0			1000	0	0	0	0			1000	0	0	0	0
		1020	0	0	0	0		1020	0	0	0	0		1020	0	0	0	0			1020	0	0	0	0			1020	0	0	0	0
		1040	0	0	0	0		1040	0	0	0	0		1040	0	0	0	0			1040	0	0	0	0			1040	0	0	0	0
		1060	0	0	0	0		1060	0	0	0	0		1060	0	0	0	0			1060	0	0	0	0			1060	0	0	0	0
		1080	0	0	0	0		1080	0	0	0	0		1080	0	0	0	0			1080	0	0	0	0			1080	0	0	0	0
		1100	0	0	0	0		1100	0	0	0	0		1100	0	0	0	0			1100	0	0	0	0			1100	0	0	0	0
		1120	0	0	0	0		1120	0	0	0	0		1120	0	0	0	0			1120	0	0	0	0			1120	0	0	0	0
		1140	0	0	0	0		1140	0	0	0	0		1140	0	0	0	0			1140	0	0	0	0			1140	0	0	0	0
		1160	0	0	0	0		1160	0	0	0	0		1160	0	0	0	0			1160	0	0	0	0			1160	0	0	0	0
		1180	0	0	0	0		1180	0	0	0	0		1180	0	0	0	0			1180	0	0	0	0			1180	0	0	0	0
		1200	0	0	0	0		1200	0	0	0	0		1200	0	0	0	0			1200	0	0	0	0			1200	0	0	0	0
		1220	0	0	0	0		1220	0	0	0	0		1220	0	0	0	0			1220	0	0	0	0			1220	0	0	0	0
		1240	0	0	0	0		1240	0	0	0	0		1240	0	0	0	0			1240	0	0	0	0			1240	0	0	0	0
		1260	0	0	0	0		1260	0	0	0	0		1260	0	0	0	0			1260	0	0	0	0			1260	0	0	0	0
		1280	0	0	0	0		1280	0	0	0	0		1280	0	0	0	0			1280	0	0	0	0			1280	0	0	0	0
		1300	0	0	0	0		1300	0	0	0	0		1300	0	0	0	0			1300	0	0	0	0			1300	0	0	0	0
		1320	0	0	0	0		1320	0	0	0	0		1320	0	0	0	0			1320	0	0	0	0			1320	0	0	0	0
		1340	0	0	0	0		1340	0	0	0	0		1340	0	0	0	0			1340	0	0	0	0			1340	0	0	0	0
		1360	0	0	0	0		1360	0	0	0	0		1360	0	0	0	0			1360	0	0	0	0			1360	0	0	0	0
		1380	0	0	0	0		1380	0	0	0	0		1380	0	0	0	0			1380	0	0	0	0			1380	0	0	0	0
		1400	0	0	0	0		1400	0	0	0	0		1400	0	0	0	0			1400	0	0	0	0			1400	0	0	0	0
		1420	0	0	0	0		1420	0	0	0	0		1420	0	0	0	0			1420	0	0	0	0			1420	0	0	0	0
		1440	0	0	0	0		1440	0	0	0	0		1440	0	0	0	0			1440	0	0	0	0			1440	0	0	0	0
		1460	0	0	0	0		1460	0	0	0	0		1460	0	0	0	0			1460	0	0	0	0			1460	0	0	0	0
		1480	0	0	0	0		1480	0	0	0	0		1480	0	0	0	0			1480	0	0	0	0			1480	0	0	0	0
		1500	0	0	0	0		1500	0	0	0	0		1500	0	0	0	0			1500	0	0	0	0			1500	0	0	0	0
		1520	0	0	0	0		1520	0	0	0	0		1520	0	0	0	0			1520	0	0	0	0			1520	0	0	0	0
		1540	0	0	0	0		1540	0	0	0	0		1540	0	0	0	0			1540	0	0	0	0			1540	0	0	0	0
		1560	0	0	0	0		1560	0	0	0	0		1560	0	0	0	0			1560	0	0	0	0			1560	0	0	0	0
		1580	0	0	0	0		1580	0	0	0	0		1580	0	0	0	0			1580	0	0	0	0			1580	0	0	0	0
		1600	0	0	0	0		1600	0	0	0	0		1600	0	0	0	0			1600	0	0	0	0			1600	0	0	0	0
		1620	0	0	0	0		1620	0	0	0	0		1620	0	0	0	0			1620	0	0	0	0			1620	0	0	0	0
		1640	0	0	0	0		1640	0	0	0	0		1640	0	0	0	0			1640	0	0	0	0			1640	0	0	0	0
		1660	0	0	0	0		1660	0	0	0	0		1660	0	0	0	0			1660	0	0	0	0			1660	0	0	0	0
		1680	0	0	0	0		1680	0	0	0	0		1680	0	0	0	0			1680	0	0	0	0			1680	0	0	0	0
		1700	0	0	0	0		1700	0	0	0	0		1700	0	0	0	0			1700	0	0	0	0			1700	0	0	0	0
		1720	0	0	0	0		1720	0	0	0	0		1720	0	0	0	0			1720	0	0	0	0			1720	0	0	0	0
		1740	0	0	0	0		1740	0	0	0	0		1740	0	0	0	0			1740	0	0	0	0			1740	0	0	0	0
		1760	0	0	0	0		1760	0	0	0	0		1760	0	0	0	0			1760	0	0	0	0			1760	0	0	0	0
		1780	0	0	0	0		1780	0	0	0	0		1780	0	0	0	0			1780	0	0	0	0			1780	0	0	0	0
				0	0	0				0	0	0				0	1	14.2857					2	3	42.8571					0	3	42.8571

## Sheet: M - 140809
2009-08-14			CI-P5	Totale sp1	%			CI-P5	Totale sp2	%			CI-P5	Totale sp3	%				CI-P5	Totale sp4	%				CI-P5	Totale sp5	%
	sp1:	20	0	0	0	sp2:	20	0	0	0	sp3:	20	0	0	0		sp4:	20	0	0	0		sp5:	20	0	0	0		Totale 1:	0
		40	0	0	0		40	0	0	0		40	0	0	0			40	0	0	0			40	0	0	0		Totale 2:	0
		60	0	0	0		60	0	0	0		60	0	0	0			60	0	0	0			60	2	2	5.12821		Totale 3:	0
		80	0	0	0		80	0	0	0		80	0	0	0			80	0	0	0			80	3	3	7.69231		Totale 4:	0
		100	0	0	0		100	0	0	0		100	0	0	0			100	0	0	0			100	4	4	10.2564		Totale 5:	39
		120	0	0	0		120	0	0	0		120	0	0	0			120	0	0	0			120	1	1	2.5641		Totale spermiari:	39
		140	0	0	0		140	0	0	0		140	0	0	0			140	0	0	0			140	4	4	10.2564
		160	0	0	0		160	0	0	0		160	0	0	0			160	0	0	0			160	8	8	20.5128
		180	0	0	0		180	0	0	0		180	0	0	0			180	0	0	0			180	4	4	10.2564
		200	0	0	0		200	0	0	0		200	0	0	0			200	0	0	0			200	4	4	10.2564
		220	0	0	0		220	0	0	0		220	0	0	0			220	0	0	0			220	3	3	7.69231
		240	0	0	0		240	0	0	0		240	0	0	0			240	0	0	0			240	0	0	0
		260	0	0	0		260	0	0	0		260	0	0	0			260	0	0	0			260	1	1	2.5641
		280	0	0	0		280	0	0	0		280	0	0	0			280	0	0	0			280	2	2	5.12821
		300	0	0	0		300	0	0	0		300	0	0	0			300	0	0	0			300	1	1	2.5641
		320	0	0	0		320	0	0	0		320	0	0	0			320	0	0	0			320	1	1	2.5641
		340	0	0	0		340	0	0	0		340	0	0	0			340	0	0	0			340	1	1	2.5641
		360	0	0	0		360	0	0	0		360	0	0	0			360	0	0	0			360	0	0	0
		380	0	0	0		380	0	0	0		380	0	0	0			380	0	0	0			380	0	0	0
		400	0	0	0		400	0	0	0		400	0	0	0			400	0	0	0			400	0	0	0
		420	0	0	0		420	0	0	0		420	0	0	0			420	0	0	0			420	0	0	0
		440	0	0	0		440	0	0	0		440	0	0	0			440	0	0	0			440	0	0	0
		460	0	0	0		460	0	0	0		460	0	0	0			460	0	0	0			460	0	0	0
		480	0	0	0		480	0	0	0		480	0	0	0			480	0	0	0			480	0	0	0
		500	0	0	0		500	0	0	0		500	0	0	0			500	0	0	0			500	0	0	0
		520	0	0	0		520	0	0	0		520	0	0	0			520	0	0	0			520	0	0	0
		540	0	0	0		540	0	0	0		540	0	0	0			540	0	0	0			540	0	0	0
		560	0	0	0		560	0	0	0		560	0	0	0			560	0	0	0			560	0	0	0
		580	0	0	0		580	0	0	0		580	0	0	0			580	0	0	0			580	0	0	0
		600	0	0	0		600	0	0	0		600	0	0	0			600	0	0	0			600	0	0	0
		620	0	0	0		620	0	0	0		620	0	0	0			620	0	0	0			620	0	0	0
		640	0	0	0		640	0	0	0		640	0	0	0			640	0	0	0			640	0	0	0
		660	0	0	0		660	0	0	0		660	0	0	0			660	0	0	0			660	0	0	0
		680	0	0	0		680	0	0	0		680	0	0	0			680	0	0	0			680	0	0	0
		700	0	0	0		700	0	0	0		700	0	0	0			700	0	0	0			700	0	0	0
		720	0	0	0		720	0	0	0		720	0	0	0			720	0	0	0			720	0	0	0
		740	0	0	0		740	0	0	0		740	0	0	0			740	0	0	0			740	0	0	0
		760	0	0	0		760	0	0	0		760	0	0	0			760	0	0	0			760	0	0	0
		780	0	0	0		780	0	0	0		780	0	0	0			780	0	0	0			780	0	0	0
		800	0	0	0		800	0	0	0		800	0	0	0			800	0	0	0			800	0	0	0
		820	0	0	0		820	0	0	0		820	0	0	0			820	0	0	0			820	0	0	0
		840	0	0	0		840	0	0	0		840	0	0	0			840	0	0	0			840	0	0	0
		860	0	0	0		860	0	0	0		860	0	0	0			860	0	0	0			860	0	0	0
		880	0	0	0		880	0	0	0		880	0	0	0			880	0	0	0			880	0	0	0
		900	0	0	0		900	0	0	0		900	0	0	0			900	0	0	0			900	0	0	0
		920	0	0	0		920	0	0	0		920	0	0	0			920	0	0	0			920	0	0	0
		940	0	0	0		940	0	0	0		940	0	0	0			940	0	0	0			940	0	0	0
		960	0	0	0		960	0	0	0		960	0	0	0			960	0	0	0			960	0	0	0
		980	0	0	0		980	0	0	0		980	0	0	0			980	0	0	0			980	0	0	0
		1000	0	0	0		1000	0	0	0		1000	0	0	0			1000	0	0	0			1000	0	0	0
		1020	0	0	0		1020	0	0	0		1020	0	0	0			1020	0	0	0			1020	0	0	0
		1040	0	0	0		1040	0	0	0		1040	0	0	0			1040	0	0	0			1040	0	0	0
		1060	0	0	0		1060	0	0	0		1060	0	0	0			1060	0	0	0			1060	0	0	0
		1080	0	0	0		1080	0	0	0		1080	0	0	0			1080	0	0	0			1080	0	0	0
		1100	0	0	0		1100	0	0	0		1100	0	0	0			1100	0	0	0			1100	0	0	0
		1120	0	0	0		1120	0	0	0		1120	0	0	0			1120	0	0	0			1120	0	0	0
		1140	0	0	0		1140	0	0	0		1140	0	0	0			1140	0	0	0			1140	0	0	0
		1160	0	0	0		1160	0	0	0		1160	0	0	0			1160	0	0	0			1160	0	0	0
		1180	0	0	0		1180	0	0	0		1180	0	0	0			1180	0	0	0			1180	0	0	0
		1200	0	0	0		1200	0	0	0		1200	0	0	0			1200	0	0	0			1200	0	0	0
		1220	0	0	0		1220	0	0	0		1220	0	0	0			1220	0	0	0			1220	0	0	0
		1240	0	0	0		1240	0	0	0		1240	0	0	0			1240	0	0	0			1240	0	0	0
		1260	0	0	0		1260	0	0	0		1260	0	0	0			1260	0	0	0			1260	0	0	0
		1280	0	0	0		1280	0	0	0		1280	0	0	0			1280	0	0	0			1280	0	0	0
		1300	0	0	0		1300	0	0	0		1300	0	0	0			1300	0	0	0			1300	0	0	0
		1320	0	0	0		1320	0	0	0		1320	0	0	0			1320	0	0	0			1320	0	0	0
		1340	0	0	0		1340	0	0	0		1340	0	0	0			1340	0	0	0			1340	0	0	0
		1360	0	0	0		1360	0	0	0		1360	0	0	0			1360	0	0	0			1360	0	0	0
		1380	0	0	0		1380	0	0	0		1380	0	0	0			1380	0	0	0			1380	0	0	0
		1400	0	0	0		1400	0	0	0		1400	0	0	0			1400	0	0	0			1400	0	0	0
		1420	0	0	0		1420	0	0	0		1420	0	0	0			1420	0	0	0			1420	0	0	0
		1440	0	0	0		1440	0	0	0		1440	0	0	0			1440	0	0	0			1440	0	0	0
		1460	0	0	0		1460	0	0	0		1460	0	0	0			1460	0	0	0			1460	0	0	0
		1480	0	0	0		1480	0	0	0		1480	0	0	0			1480	0	0	0			1480	0	0	0
		1500	0	0	0		1500	0	0	0		1500	0	0	0			1500	0	0	0			1500	0	0	0
		1520	0	0	0		1520	0	0	0		1520	0	0	0			1520	0	0	0			1520	0	0	0
		1540	0	0	0		1540	0	0	0		1540	0	0	0			1540	0	0	0			1540	0	0	0
		1560	0	0	0		1560	0	0	0		1560	0	0	0			1560	0	0	0			1560	0	0	0
		1580	0	0	0		1580	0	0	0		1580	0	0	0			1580	0	0	0			1580	0	0	0
		1600	0	0	0		1600	0	0	0		1600	0	0	0			1600	0	0	0			1600	0	0	0
		1620	0	0	0		1620	0	0	0		1620	0	0	0			1620	0	0	0			1620	0	0	0
		1640	0	0	0		1640	0	0	0		1640	0	0	0			1640	0	0	0			1640	0	0	0
		1660	0	0	0		1660	0	0	0		1660	0	0	0			1660	0	0	0			1660	0	0	0
		1680	0	0	0		1680	0	0	0		1680	0	0	0			1680	0	0	0			1680	0	0	0
		1700	0	0	0		1700	0	0	0		1700	0	0	0			1700	0	0	0			1700	0	0	0
		1720	0	0	0		1720	0	0	0		1720	0	0	0			1720	0	0	0			1720	0	0	0
		1740	0	0	0		1740	0	0	0		1740	0	0	0			1740	0	0	0			1740	0	0	0
		1760	0	0	0		1760	0	0	0		1760	0	0	0			1760	0	0	0			1760	0	0	0
		1780	0	0	0		1780	0	0	0		1780	0	0	0			1780	0	0	0			1780	0	0	0
			0	0	0	0		0	0	0	0		0	0	0	0	0		0	0	0	0	0		39	39	100

## Sheet: M-191009
2009-10-19			CI-P5	CI-P9	CI-P10	Totale sp1	%			CI-P5	CI-P9	CI-P10	Totale sp2	%			CI-P5	CI-P9	CI-P10	Totale sp3	%				CI-P5	CI-P9	CI-P10	Totale sp4	%				CI-P5	CI-P9	CI-P10	Totale sp5	%
	sp1:	20	0	0	0	0	0	sp2:	20	0	0	0	0	0	sp3:	20	0	0	0	0	0		sp4:	20	0	0	0	0	0		sp5:	20	0	0	0	0	0		Totale 1:	2
		40	0	0	0	0	0		40	0	0	0	0	0		40	0	0	0	0	0			40	0	0	0	0	0			40	0	0	0	0	0		Totale 2:	3
		60	0	0	1	1	6.66667		60	0	0	2	2	13.3333		60	0	0	2	2	13.3333			60	0	0	0	0	0			60	0	0	0	0	0		Totale 3:	9
		80	1	0	0	1	6.66667		80	0	0	1	1	6.66667		80	0	0	5	5	33.3333			80	0	0	0	0	0			80	0	1	0	1	6.66667		Totale 4:	0
		100	0	0	0	0	0		100	0	0	0	0	0		100	0	0	0	0	0			100	0	0	0	0	0			100	0	0	0	0	0		Totale 5:	1
		120	0	0	0	0	0		120	0	0	0	0	0		120	0	0	1	1	6.66667			120	0	0	0	0	0			120	0	0	0	0	0		Totale spermiari:	15
		140	0	0	0	0	0		140	0	0	0	0	0		140	0	0	0	0	0			140	0	0	0	0	0			140	0	0	0	0	0
		160	0	0	0	0	0		160	0	0	0	0	0		160	0	0	0	0	0			160	0	0	0	0	0			160	0	0	0	0	0
		180	0	0	0	0	0		180	0	0	0	0	0		180	0	0	0	0	0			180	0	0	0	0	0			180	0	0	0	0	0
		200	0	0	0	0	0		200	0	0	0	0	0		200	0	0	0	0	0			200	0	0	0	0	0			200	0	0	0	0	0
		220	0	0	0	0	0		220	0	0	0	0	0		220	0	0	0	0	0			220	0	0	0	0	0			220	0	0	0	0	0
		240	0	0	0	0	0		240	0	0	0	0	0		240	0	0	0	0	0			240	0	0	0	0	0			240	0	0	0	0	0
		260	0	0	0	0	0		260	0	0	0	0	0		260	0	1	0	1	6.66667			260	0	0	0	0	0			260	0	0	0	0	0
		280	0	0	0	0	0		280	0	0	0	0	0		280	0	0	0	0	0			280	0	0	0	0	0			280	0	0	0	0	0
		300	0	0	0	0	0		300	0	0	0	0	0		300	0	0	0	0	0			300	0	0	0	0	0			300	0	0	0	0	0
		320	0	0	0	0	0		320	0	0	0	0	0		320	0	0	0	0	0			320	0	0	0	0	0			320	0	0	0	0	0
		340	0	0	0	0	0		340	0	0	0	0	0		340	0	0	0	0	0			340	0	0	0	0	0			340	0	0	0	0	0
		360	0	0	0	0	0		360	0	0	0	0	0		360	0	0	0	0	0			360	0	0	0	0	0			360	0	0	0	0	0
		380	0	0	0	0	0		380	0	0	0	0	0		380	0	0	0	0	0			380	0	0	0	0	0			380	0	0	0	0	0
		400	0	0	0	0	0		400	0	0	0	0	0		400	0	0	0	0	0			400	0	0	0	0	0			400	0	0	0	0	0
		420	0	0	0	0	0		420	0	0	0	0	0		420	0	0	0	0	0			420	0	0	0	0	0			420	0	0	0	0	0
		440	0	0	0	0	0		440	0	0	0	0	0		440	0	0	0	0	0			440	0	0	0	0	0			440	0	0	0	0	0
		460	0	0	0	0	0		460	0	0	0	0	0		460	0	0	0	0	0			460	0	0	0	0	0			460	0	0	0	0	0
		480	0	0	0	0	0		480	0	0	0	0	0		480	0	0	0	0	0			480	0	0	0	0	0			480	0	0	0	0	0
		500	0	0	0	0	0		500	0	0	0	0	0		500	0	0	0	0	0			500	0	0	0	0	0			500	0	0	0	0	0
		520	0	0	0	0	0		520	0	0	0	0	0		520	0	0	0	0	0			520	0	0	0	0	0			520	0	0	0	0	0
		540	0	0	0	0	0		540	0	0	0	0	0		540	0	0	0	0	0			540	0	0	0	0	0			540	0	0	0	0	0
		560	0	0	0	0	0		560	0	0	0	0	0		560	0	0	0	0	0			560	0	0	0	0	0			560	0	0	0	0	0
		580	0	0	0	0	0		580	0	0	0	0	0		580	0	0	0	0	0			580	0	0	0	0	0			580	0	0	0	0	0
		600	0	0	0	0	0		600	0	0	0	0	0		600	0	0	0	0	0			600	0	0	0	0	0			600	0	0	0	0	0
		620	0	0	0	0	0		620	0	0	0	0	0		620	0	0	0	0	0			620	0	0	0	0	0			620	0	0	0	0	0
		640	0	0	0	0	0		640	0	0	0	0	0		640	0	0	0	0	0			640	0	0	0	0	0			640	0	0	0	0	0
		660	0	0	0	0	0		660	0	0	0	0	0		660	0	0	0	0	0			660	0	0	0	0	0			660	0	0	0	0	0
		680	0	0	0	0	0		680	0	0	0	0	0		680	0	0	0	0	0			680	0	0	0	0	0			680	0	0	0	0	0
		700	0	0	0	0	0		700	0	0	0	0	0		700	0	0	0	0	0			700	0	0	0	0	0			700	0	0	0	0	0
		720	0	0	0	0	0		720	0	0	0	0	0		720	0	0	0	0	0			720	0	0	0	0	0			720	0	0	0	0	0
		740	0	0	0	0	0		740	0	0	0	0	0		740	0	0	0	0	0			740	0	0	0	0	0			740	0	0	0	0	0
		760	0	0	0	0	0		760	0	0	0	0	0		760	0	0	0	0	0			760	0	0	0	0	0			760	0	0	0	0	0
		780	0	0	0	0	0		780	0	0	0	0	0		780	0	0	0	0	0			780	0	0	0	0	0			780	0	0	0	0	0
		800	0	0	0	0	0		800	0	0	0	0	0		800	0	0	0	0	0			800	0	0	0	0	0			800	0	0	0	0	0
		820	0	0	0	0	0		820	0	0	0	0	0		820	0	0	0	0	0			820	0	0	0	0	0			820	0	0	0	0	0
		840	0	0	0	0	0		840	0	0	0	0	0		840	0	0	0	0	0			840	0	0	0	0	0			840	0	0	0	0	0
		860	0	0	0	0	0		860	0	0	0	0	0		860	0	0	0	0	0			860	0	0	0	0	0			860	0	0	0	0	0
		880	0	0	0	0	0		880	0	0	0	0	0		880	0	0	0	0	0			880	0	0	0	0	0			880	0	0	0	0	0
		900	0	0	0	0	0		900	0	0	0	0	0		900	0	0	0	0	0			900	0	0	0	0	0			900	0	0	0	0	0
		920	0	0	0	0	0		920	0	0	0	0	0		920	0	0	0	0	0			920	0	0	0	0	0			920	0	0	0	0	0
		940	0	0	0	0	0		940	0	0	0	0	0		940	0	0	0	0	0			940	0	0	0	0	0			940	0	0	0	0	0
		960	0	0	0	0	0		960	0	0	0	0	0		960	0	0	0	0	0			960	0	0	0	0	0			960	0	0	0	0	0
		980	0	0	0	0	0		980	0	0	0	0	0		980	0	0	0	0	0			980	0	0	0	0	0			980	0	0	0	0	0
		1000	0	0	0	0	0		1000	0	0	0	0	0		1000	0	0	0	0	0			1000	0	0	0	0	0			1000	0	0	0	0	0
		1020	0	0	0	0	0		1020	0	0	0	0	0		1020	0	0	0	0	0			1020	0	0	0	0	0			1020	0	0	0	0	0
		1040	0	0	0	0	0		1040	0	0	0	0	0		1040	0	0	0	0	0			1040	0	0	0	0	0			1040	0	0	0	0	0
		1060	0	0	0	0	0		1060	0	0	0	0	0		1060	0	0	0	0	0			1060	0	0	0	0	0			1060	0	0	0	0	0
		1080	0	0	0	0	0		1080	0	0	0	0	0		1080	0	0	0	0	0			1080	0	0	0	0	0			1080	0	0	0	0	0
		1100	0	0	0	0	0		1100	0	0	0	0	0		1100	0	0	0	0	0			1100	0	0	0	0	0			1100	0	0	0	0	0
		1120	0	0	0	0	0		1120	0	0	0	0	0		1120	0	0	0	0	0			1120	0	0	0	0	0			1120	0	0	0	0	0
		1140	0	0	0	0	0		1140	0	0	0	0	0		1140	0	0	0	0	0			1140	0	0	0	0	0			1140	0	0	0	0	0
		1160	0	0	0	0	0		1160	0	0	0	0	0		1160	0	0	0	0	0			1160	0	0	0	0	0			1160	0	0	0	0	0
		1180	0	0	0	0	0		1180	0	0	0	0	0		1180	0	0	0	0	0			1180	0	0	0	0	0			1180	0	0	0	0	0
		1200	0	0	0	0	0		1200	0	0	0	0	0		1200	0	0	0	0	0			1200	0	0	0	0	0			1200	0	0	0	0	0
		1220	0	0	0	0	0		1220	0	0	0	0	0		1220	0	0	0	0	0			1220	0	0	0	0	0			1220	0	0	0	0	0
		1240	0	0	0	0	0		1240	0	0	0	0	0		1240	0	0	0	0	0			1240	0	0	0	0	0			1240	0	0	0	0	0
		1260	0	0	0	0	0		1260	0	0	0	0	0		1260	0	0	0	0	0			1260	0	0	0	0	0			1260	0	0	0	0	0
		1280	0	0	0	0	0		1280	0	0	0	0	0		1280	0	0	0	0	0			1280	0	0	0	0	0			1280	0	0	0	0	0
		1300	0	0	0	0	0		1300	0	0	0	0	0		1300	0	0	0	0	0			1300	0	0	0	0	0			1300	0	0	0	0	0
		1320	0	0	0	0	0		1320	0	0	0	0	0		1320	0	0	0	0	0			1320	0	0	0	0	0			1320	0	0	0	0	0
		1340	0	0	0	0	0		1340	0	0	0	0	0		1340	0	0	0	0	0			1340	0	0	0	0	0			1340	0	0	0	0	0
		1360	0	0	0	0	0		1360	0	0	0	0	0		1360	0	0	0	0	0			1360	0	0	0	0	0			1360	0	0	0	0	0
		1380	0	0	0	0	0		1380	0	0	0	0	0		1380	0	0	0	0	0			1380	0	0	0	0	0			1380	0	0	0	0	0
		1400	0	0	0	0	0		1400	0	0	0	0	0		1400	0	0	0	0	0			1400	0	0	0	0	0			1400	0	0	0	0	0
		1420	0	0	0	0	0		1420	0	0	0	0	0		1420	0	0	0	0	0			1420	0	0	0	0	0			1420	0	0	0	0	0
		1440	0	0	0	0	0		1440	0	0	0	0	0		1440	0	0	0	0	0			1440	0	0	0	0	0			1440	0	0	0	0	0
		1460	0	0	0	0	0		1460	0	0	0	0	0		1460	0	0	0	0	0			1460	0	0	0	0	0			1460	0	0	0	0	0
		1480	0	0	0	0	0		1480	0	0	0	0	0		1480	0	0	0	0	0			1480	0	0	0	0	0			1480	0	0	0	0	0
		1500	0	0	0	0	0		1500	0	0	0	0	0		1500	0	0	0	0	0			1500	0	0	0	0	0			1500	0	0	0	0	0
		1520	0	0	0	0	0		1520	0	0	0	0	0		1520	0	0	0	0	0			1520	0	0	0	0	0			1520	0	0	0	0	0
		1540	0	0	0	0	0		1540	0	0	0	0	0		1540	0	0	0	0	0			1540	0	0	0	0	0			1540	0	0	0	0	0
		1560	0	0	0	0	0		1560	0	0	0	0	0		1560	0	0	0	0	0			1560	0	0	0	0	0			1560	0	0	0	0	0
		1580	0	0	0	0	0		1580	0	0	0	0	0		1580	0	0	0	0	0			1580	0	0	0	0	0			1580	0	0	0	0	0
		1600	0	0	0	0	0		1600	0	0	0	0	0		1600	0	0	0	0	0			1600	0	0	0	0	0			1600	0	0	0	0	0
		1620	0	0	0	0	0		1620	0	0	0	0	0		1620	0	0	0	0	0			1620	0	0	0	0	0			1620	0	0	0	0	0
		1640	0	0	0	0	0		1640	0	0	0	0	0		1640	0	0	0	0	0			1640	0	0	0	0	0			1640	0	0	0	0	0
		1660	0	0	0	0	0		1660	0	0	0	0	0		1660	0	0	0	0	0			1660	0	0	0	0	0			1660	0	0	0	0	0
		1680	0	0	0	0	0		1680	0	0	0	0	0		1680	0	0	0	0	0			1680	0	0	0	0	0			1680	0	0	0	0	0
		1700	0	0	0	0	0		1700	0	0	0	0	0		1700	0	0	0	0	0			1700	0	0	0	0	0			1700	0	0	0	0	0
		1720	0	0	0	0	0		1720	0	0	0	0	0		1720	0	0	0	0	0			1720	0	0	0	0	0			1720	0	0	0	0	0
		1740	0	0	0	0	0		1740	0	0	0	0	0		1740	0	0	0	0	0			1740	0	0	0	0	0			1740	0	0	0	0	0
		1760	0	0	0	0	0		1760	0	0	0	0	0		1760	0	0	0	0	0			1760	0	0	0	0	0			1760	0	0	0	0	0
		1780	0	0	0	0	0		1780	0	0	0	0	0		1780	0	0	0	0	0			1780	0	0	0	0	0			1780	0	0	0	0	0
			1	0	1	2	13.3333	0		0	0	3	3	20	0		0	1	8	9	60				0		0	0	0	0	0		0	1	0	1	6.66667

## Sheet: M - 181109
2009-11-18			CI-P2	Totale sp1	%			CI-P2	Totale sp2	%				CI-P2	Totale sp3	%				CI-P2	Totale sp4	%				CI-P2	Totale sp5	%
	sp1:	20	0	0	0	sp2:	20	0	0	0		sp3:	20	0	0	0		sp4:	20	0	0	0		sp5:	20	0	0	0		Totale 1:	0
		40	0	0	0		40	0	0	0			40	0	0	0			40	0	0	0			40	0	0	0		Totale 2:	0
		60	0	0	0		60	0	0	0			60	0	0	0			60	0	0	0			60	0	0	0		Totale 3:	7
		80	0	0	0		80	0	0	0			80	0	0	0			80	0	0	0			80	0	0	0		Totale 4:	0
		100	0	0	0		100	0	0	0			100	3	3	42.8571			100	0	0	0			100	0	0	0		Totale 5:	0
		120	0	0	0		120	0	0	0			120	2	2	28.5714			120	0	0	0			120	0	0	0		Totale spermiari:	7
		140	0	0	0		140	0	0	0			140	2	2	28.5714			140	0	0	0			140	0	0	0
		160	0	0	0		160	0	0	0			160	0	0	0			160	0	0	0			160	0	0	0
		180	0	0	0		180	0	0	0			180	0	0	0			180	0	0	0			180	0	0	0
		200	0	0	0		200	0	0	0			200	0	0	0			200	0	0	0			200	0	0	0
		220	0	0	0		220	0	0	0			220	0	0	0			220	0	0	0			220	0	0	0
		240	0	0	0		240	0	0	0			240	0	0	0			240	0	0	0			240	0	0	0
		260	0	0	0		260	0	0	0			260	0	0	0			260	0	0	0			260	0	0	0
		280	0	0	0		280	0	0	0			280	0	0	0			280	0	0	0			280	0	0	0
		300	0	0	0		300	0	0	0			300	0	0	0			300	0	0	0			300	0	0	0
		320	0	0	0		320	0	0	0			320	0	0	0			320	0	0	0			320	0	0	0
		340	0	0	0		340	0	0	0			340	0	0	0			340	0	0	0			340	0	0	0
		360	0	0	0		360	0	0	0			360	0	0	0			360	0	0	0			360	0	0	0
		380	0	0	0		380	0	0	0			380	0	0	0			380	0	0	0			380	0	0	0
		400	0	0	0		400	0	0	0			400	0	0	0			400	0	0	0			400	0	0	0
		420	0	0	0		420	0	0	0			420	0	0	0			420	0	0	0			420	0	0	0
		440	0	0	0		440	0	0	0			440	0	0	0			440	0	0	0			440	0	0	0
		460	0	0	0		460	0	0	0			460	0	0	0			460	0	0	0			460	0	0	0
		480	0	0	0		480	0	0	0			480	0	0	0			480	0	0	0			480	0	0	0
		500	0	0	0		500	0	0	0			500	0	0	0			500	0	0	0			500	0	0	0
		520	0	0	0		520	0	0	0			520	0	0	0			520	0	0	0			520	0	0	0
		540	0	0	0		540	0	0	0			540	0	0	0			540	0	0	0			540	0	0	0
		560	0	0	0		560	0	0	0			560	0	0	0			560	0	0	0			560	0	0	0
		580	0	0	0		580	0	0	0			580	0	0	0			580	0	0	0			580	0	0	0
		600	0	0	0		600	0	0	0			600	0	0	0			600	0	0	0			600	0	0	0
		620	0	0	0		620	0	0	0			620	0	0	0			620	0	0	0			620	0	0	0
		640	0	0	0		640	0	0	0			640	0	0	0			640	0	0	0			640	0	0	0
		660	0	0	0		660	0	0	0			660	0	0	0			660	0	0	0			660	0	0	0
		680	0	0	0		680	0	0	0			680	0	0	0			680	0	0	0			680	0	0	0
		700	0	0	0		700	0	0	0			700	0	0	0			700	0	0	0			700	0	0	0
		720	0	0	0		720	0	0	0			720	0	0	0			720	0	0	0			720	0	0	0
		740	0	0	0		740	0	0	0			740	0	0	0			740	0	0	0			740	0	0	0
		760	0	0	0		760	0	0	0			760	0	0	0			760	0	0	0			760	0	0	0
		780	0	0	0		780	0	0	0			780	0	0	0			780	0	0	0			780	0	0	0
		800	0	0	0		800	0	0	0			800	0	0	0			800	0	0	0			800	0	0	0
		820	0	0	0		820	0	0	0			820	0	0	0			820	0	0	0			820	0	0	0
		840	0	0	0		840	0	0	0			840	0	0	0			840	0	0	0			840	0	0	0
		860	0	0	0		860	0	0	0			860	0	0	0			860	0	0	0			860	0	0	0
		880	0	0	0		880	0	0	0			880	0	0	0			880	0	0	0			880	0	0	0
		900	0	0	0		900	0	0	0			900	0	0	0			900	0	0	0			900	0	0	0
		920	0	0	0		920	0	0	0			920	0	0	0			920	0	0	0			920	0	0	0
		940	0	0	0		940	0	0	0			940	0	0	0			940	0	0	0			940	0	0	0
		960	0	0	0		960	0	0	0			960	0	0	0			960	0	0	0			960	0	0	0
		980	0	0	0		980	0	0	0			980	0	0	0			980	0	0	0			980	0	0	0
		1000	0	0	0		1000	0	0	0			1000	0	0	0			1000	0	0	0			1000	0	0	0
		1020	0	0	0		1020	0	0	0			1020	0	0	0			1020	0	0	0			1020	0	0	0
		1040	0	0	0		1040	0	0	0			1040	0	0	0			1040	0	0	0			1040	0	0	0
		1060	0	0	0		1060	0	0	0			1060	0	0	0			1060	0	0	0			1060	0	0	0
		1080	0	0	0		1080	0	0	0			1080	0	0	0			1080	0	0	0			1080	0	0	0
		1100	0	0	0		1100	0	0	0			1100	0	0	0			1100	0	0	0			1100	0	0	0
		1120	0	0	0		1120	0	0	0			1120	0	0	0			1120	0	0	0			1120	0	0	0
		1140	0	0	0		1140	0	0	0			1140	0	0	0			1140	0	0	0			1140	0	0	0
		1160	0	0	0		1160	0	0	0			1160	0	0	0			1160	0	0	0			1160	0	0	0
		1180	0	0	0		1180	0	0	0			1180	0	0	0			1180	0	0	0			1180	0	0	0
		1200	0	0	0		1200	0	0	0			1200	0	0	0			1200	0	0	0			1200	0	0	0
		1220	0	0	0		1220	0	0	0			1220	0	0	0			1220	0	0	0			1220	0	0	0
		1240	0	0	0		1240	0	0	0			1240	0	0	0			1240	0	0	0			1240	0	0	0
		1260	0	0	0		1260	0	0	0			1260	0	0	0			1260	0	0	0			1260	0	0	0
		1280	0	0	0		1280	0	0	0			1280	0	0	0			1280	0	0	0			1280	0	0	0
		1300	0	0	0		1300	0	0	0			1300	0	0	0			1300	0	0	0			1300	0	0	0
		1320	0	0	0		1320	0	0	0			1320	0	0	0			1320	0	0	0			1320	0	0	0
		1340	0	0	0		1340	0	0	0			1340	0	0	0			1340	0	0	0			1340	0	0	0
		1360	0	0	0		1360	0	0	0			1360	0	0	0			1360	0	0	0			1360	0	0	0
		1380	0	0	0		1380	0	0	0			1380	0	0	0			1380	0	0	0			1380	0	0	0
		1400	0	0	0		1400	0	0	0			1400	0	0	0			1400	0	0	0			1400	0	0	0
		1420	0	0	0		1420	0	0	0			1420	0	0	0			1420	0	0	0			1420	0	0	0
		1440	0	0	0		1440	0	0	0			1440	0	0	0			1440	0	0	0			1440	0	0	0
		1460	0	0	0		1460	0	0	0			1460	0	0	0			1460	0	0	0			1460	0	0	0
		1480	0	0	0		1480	0	0	0			1480	0	0	0			1480	0	0	0			1480	0	0	0
		1500	0	0	0		1500	0	0	0			1500	0	0	0			1500	0	0	0			1500	0	0	0
		1520	0	0	0		1520	0	0	0			1520	0	0	0			1520	0	0	0			1520	0	0	0
		1540	0	0	0		1540	0	0	0			1540	0	0	0			1540	0	0	0			1540	0	0	0
		1560	0	0	0		1560	0	0	0			1560	0	0	0			1560	0	0	0			1560	0	0	0
		1580	0	0	0		1580	0	0	0			1580	0	0	0			1580	0	0	0			1580	0	0	0
		1600	0	0	0		1600	0	0	0			1600	0	0	0			1600	0	0	0			1600	0	0	0
		1620	0	0	0		1620	0	0	0			1620	0	0	0			1620	0	0	0			1620	0	0	0
		1640	0	0	0		1640	0	0	0			1640	0	0	0			1640	0	0	0			1640	0	0	0
		1660	0	0	0		1660	0	0	0			1660	0	0	0			1660	0	0	0			1660	0	0	0
		1680	0	0	0		1680	0	0	0			1680	0	0	0			1680	0	0	0			1680	0	0	0
		1700	0	0	0		1700	0	0	0			1700	0	0	0			1700	0	0	0			1700	0	0	0
		1720	0	0	0		1720	0	0	0			1720	0	0	0			1720	0	0	0			1720	0	0	0
		1740	0	0	0		1740	0	0	0			1740	0	0	0			1740	0	0	0			1740	0	0	0
		1760	0	0	0		1760	0	0	0			1760	0	0	0			1760	0	0	0			1760	0	0	0
		1780	0	0	0		1780	0	0	0			1780	0	0	0			1780	0	0	0			1780	0	0	0
			0	0	0			0	0	0				7	7	100				0	0	0				0	0	0

## Sheet: M - 151209
2009-12-15			CI-P1	CI-P2	CI-P3	Totale sp1	%		CI-P1	CI-P2	CI-P3	Totale sp2	%				CI-P1	CI-P2	CI-P3	Totale sp3	%				CI-P1	CI-P2	CI-P3	Totale sp4	%				CI-P1	CI-P2	CI-P3	Totale sp5	%
	sp1:	20	0	0	0	0	0	20	0	0	0	0	0		sp3:	20	0	0	0	0	0		sp4:	20	0	0	0	0	0		sp5:	20	0	0	0	0	0		Totale 1:	3
		40	3	0	0	3	2.65487	40	3	0	1	4	3.53982			40	0	0	0	0	0			40	0	0	0	0	0			40	0	0	0	0	0		Totale 2:	66
		60	0	0	0	0	0	60	14	0	3	17	15.0442			60	1	0	5	6	5.30973			60	0	0	0	0	0			60	0	0	0	0	0		Totale 3:	44
		80	0	0	0	0	0	80	22	0	0	22	19.469			80	0	3	7	10	8.84956			80	0	0	0	0	0			80	0	0	0	0	0		Totale 4:	0
		100	0	0	0	0	0	100	13	0	0	13	11.5044			100	1	1	8	10	8.84956			100	0	0	0	0	0			100	0	0	0	0	0		Totale 5:	0
		120	0	0	0	0	0	120	9	0	0	9	7.9646			120	2	1	10	13	11.5044			120	0	0	0	0	0			120	0	0	0	0	0		Totale spermiari:	113
		140	0	0	0	0	0	140	1	0	0	1	0.884956			140	0	0	2	2	1.76991			140	0	0	0	0	0			140	0	0	0	0	0
		160	0	0	0	0	0	160	0	0	0	0	0			160	1	0	1	2	1.76991			160	0	0	0	0	0			160	0	0	0	0	0
		180	0	0	0	0	0	180	0	0	0	0	0			180	1	0	0	1	0.884956			180	0	0	0	0	0			180	0	0	0	0	0
		200	0	0	0	0	0	200	0	0	0	0	0			200	0	0	0	0	0			200	0	0	0	0	0			200	0	0	0	0	0
		220	0	0	0	0	0	220	0	0	0	0	0			220	0	0	0	0	0			220	0	0	0	0	0			220	0	0	0	0	0
		240	0	0	0	0	0	240	0	0	0	0	0			240	0	0	0	0	0			240	0	0	0	0	0			240	0	0	0	0	0
		260	0	0	0	0	0	260	0	0	0	0	0			260	0	0	0	0	0			260	0	0	0	0	0			260	0	0	0	0	0
		280	0	0	0	0	0	280	0	0	0	0	0			280	0	0	0	0	0			280	0	0	0	0	0			280	0	0	0	0	0
		300	0	0	0	0	0	300	0	0	0	0	0			300	0	0	0	0	0			300	0	0	0	0	0			300	0	0	0	0	0
		320	0	0	0	0	0	320	0	0	0	0	0			320	0	0	0	0	0			320	0	0	0	0	0			320	0	0	0	0	0
		340	0	0	0	0	0	340	0	0	0	0	0			340	0	0	0	0	0			340	0	0	0	0	0			340	0	0	0	0	0
		360	0	0	0	0	0	360	0	0	0	0	0			360	0	0	0	0	0			360	0	0	0	0	0			360	0	0	0	0	0
		380	0	0	0	0	0	380	0	0	0	0	0			380	0	0	0	0	0			380	0	0	0	0	0			380	0	0	0	0	0
		400	0	0	0	0	0	400	0	0	0	0	0			400	0	0	0	0	0			400	0	0	0	0	0			400	0	0	0	0	0
		420	0	0	0	0	0	420	0	0	0	0	0			420	0	0	0	0	0			420	0	0	0	0	0			420	0	0	0	0	0
		440	0	0	0	0	0	440	0	0	0	0	0			440	0	0	0	0	0			440	0	0	0	0	0			440	0	0	0	0	0
		460	0	0	0	0	0	460	0	0	0	0	0			460	0	0	0	0	0			460	0	0	0	0	0			460	0	0	0	0	0
		480	0	0	0	0	0	480	0	0	0	0	0			480	0	0	0	0	0			480	0	0	0	0	0			480	0	0	0	0	0
		500	0	0	0	0	0	500	0	0	0	0	0			500	0	0	0	0	0			500	0	0	0	0	0			500	0	0	0	0	0
		520	0	0	0	0	0	520	0	0	0	0	0			520	0	0	0	0	0			520	0	0	0	0	0			520	0	0	0	0	0
		540	0	0	0	0	0	540	0	0	0	0	0			540	0	0	0	0	0			540	0	0	0	0	0			540	0	0	0	0	0
		560	0	0	0	0	0	560	0	0	0	0	0			560	0	0	0	0	0			560	0	0	0	0	0			560	0	0	0	0	0
		580	0	0	0	0	0	580	0	0	0	0	0			580	0	0	0	0	0			580	0	0	0	0	0			580	0	0	0	0	0
		600	0	0	0	0	0	600	0	0	0	0	0			600	0	0	0	0	0			600	0	0	0	0	0			600	0	0	0	0	0
		620	0	0	0	0	0	620	0	0	0	0	0			620	0	0	0	0	0			620	0	0	0	0	0			620	0	0	0	0	0
		640	0	0	0	0	0	640	0	0	0	0	0			640	0	0	0	0	0			640	0	0	0	0	0			640	0	0	0	0	0
		660	0	0	0	0	0	660	0	0	0	0	0			660	0	0	0	0	0			660	0	0	0	0	0			660	0	0	0	0	0
		680	0	0	0	0	0	680	0	0	0	0	0			680	0	0	0	0	0			680	0	0	0	0	0			680	0	0	0	0	0
		700	0	0	0	0	0	700	0	0	0	0	0			700	0	0	0	0	0			700	0	0	0	0	0			700	0	0	0	0	0
		720	0	0	0	0	0	720	0	0	0	0	0			720	0	0	0	0	0			720	0	0	0	0	0			720	0	0	0	0	0
		740	0	0	0	0	0	740	0	0	0	0	0			740	0	0	0	0	0			740	0	0	0	0	0			740	0	0	0	0	0
		760	0	0	0	0	0	760	0	0	0	0	0			760	0	0	0	0	0			760	0	0	0	0	0			760	0	0	0	0	0
		780	0	0	0	0	0	780	0	0	0	0	0			780	0	0	0	0	0			780	0	0	0	0	0			780	0	0	0	0	0
		800	0	0	0	0	0	800	0	0	0	0	0			800	0	0	0	0	0			800	0	0	0	0	0			800	0	0	0	0	0
		820	0	0	0	0	0	820	0	0	0	0	0			820	0	0	0	0	0			820	0	0	0	0	0			820	0	0	0	0	0
		840	0	0	0	0	0	840	0	0	0	0	0			840	0	0	0	0	0			840	0	0	0	0	0			840	0	0	0	0	0
		860	0	0	0	0	0	860	0	0	0	0	0			860	0	0	0	0	0			860	0	0	0	0	0			860	0	0	0	0	0
		880	0	0	0	0	0	880	0	0	0	0	0			880	0	0	0	0	0			880	0	0	0	0	0			880	0	0	0	0	0
		900	0	0	0	0	0	900	0	0	0	0	0			900	0	0	0	0	0			900	0	0	0	0	0			900	0	0	0	0	0
		920	0	0	0	0	0	920	0	0	0	0	0			920	0	0	0	0	0			920	0	0	0	0	0			920	0	0	0	0	0
		940	0	0	0	0	0	940	0	0	0	0	0			940	0	0	0	0	0			940	0	0	0	0	0			940	0	0	0	0	0
		960	0	0	0	0	0	960	0	0	0	0	0			960	0	0	0	0	0			960	0	0	0	0	0			960	0	0	0	0	0
		980	0	0	0	0	0	980	0	0	0	0	0			980	0	0	0	0	0			980	0	0	0	0	0			980	0	0	0	0	0
		1000	0	0	0	0	0	1000	0	0	0	0	0			1000	0	0	0	0	0			1000	0	0	0	0	0			1000	0	0	0	0	0
		1020	0	0	0	0	0	1020	0	0	0	0	0			1020	0	0	0	0	0			1020	0	0	0	0	0			1020	0	0	0	0	0
		1040	0	0	0	0	0	1040	0	0	0	0	0			1040	0	0	0	0	0			1040	0	0	0	0	0			1040	0	0	0	0	0
		1060	0	0	0	0	0	1060	0	0	0	0	0			1060	0	0	0	0	0			1060	0	0	0	0	0			1060	0	0	0	0	0
		1080	0	0	0	0	0	1080	0	0	0	0	0			1080	0	0	0	0	0			1080	0	0	0	0	0			1080	0	0	0	0	0
		1100	0	0	0	0	0	1100	0	0	0	0	0			1100	0	0	0	0	0			1100	0	0	0	0	0			1100	0	0	0	0	0
		1120	0	0	0	0	0	1120	0	0	0	0	0			1120	0	0	0	0	0			1120	0	0	0	0	0			1120	0	0	0	0	0
		1140	0	0	0	0	0	1140	0	0	0	0	0			1140	0	0	0	0	0			1140	0	0	0	0	0			1140	0	0	0	0	0
		1160	0	0	0	0	0	1160	0	0	0	0	0			1160	0	0	0	0	0			1160	0	0	0	0	0			1160	0	0	0	0	0
		1180	0	0	0	0	0	1180	0	0	0	0	0			1180	0	0	0	0	0			1180	0	0	0	0	0			1180	0	0	0	0	0
		1200	0	0	0	0	0	1200	0	0	0	0	0			1200	0	0	0	0	0			1200	0	0	0	0	0			1200	0	0	0	0	0
		1220	0	0	0	0	0	1220	0	0	0	0	0			1220	0	0	0	0	0			1220	0	0	0	0	0			1220	0	0	0	0	0
		1240	0	0	0	0	0	1240	0	0	0	0	0			1240	0	0	0	0	0			1240	0	0	0	0	0			1240	0	0	0	0	0
		1260	0	0	0	0	0	1260	0	0	0	0	0			1260	0	0	0	0	0			1260	0	0	0	0	0			1260	0	0	0	0	0
		1280	0	0	0	0	0	1280	0	0	0	0	0			1280	0	0	0	0	0			1280	0	0	0	0	0			1280	0	0	0	0	0
		1300	0	0	0	0	0	1300	0	0	0	0	0			1300	0	0	0	0	0			1300	0	0	0	0	0			1300	0	0	0	0	0
		1320	0	0	0	0	0	1320	0	0	0	0	0			1320	0	0	0	0	0			1320	0	0	0	0	0			1320	0	0	0	0	0
		1340	0	0	0	0	0	1340	0	0	0	0	0			1340	0	0	0	0	0			1340	0	0	0	0	0			1340	0	0	0	0	0
		1360	0	0	0	0	0	1360	0	0	0	0	0			1360	0	0	0	0	0			1360	0	0	0	0	0			1360	0	0	0	0	0
		1380	0	0	0	0	0	1380	0	0	0	0	0			1380	0	0	0	0	0			1380	0	0	0	0	0			1380	0	0	0	0	0
		1400	0	0	0	0	0	1400	0	0	0	0	0			1400	0	0	0	0	0			1400	0	0	0	0	0			1400	0	0	0	0	0
		1420	0	0	0	0	0	1420	0	0	0	0	0			1420	0	0	0	0	0			1420	0	0	0	0	0			1420	0	0	0	0	0
		1440	0	0	0	0	0	1440	0	0	0	0	0			1440	0	0	0	0	0			1440	0	0	0	0	0			1440	0	0	0	0	0
		1460	0	0	0	0	0	1460	0	0	0	0	0			1460	0	0	0	0	0			1460	0	0	0	0	0			1460	0	0	0	0	0
		1480	0	0	0	0	0	1480	0	0	0	0	0			1480	0	0	0	0	0			1480	0	0	0	0	0			1480	0	0	0	0	0
		1500	0	0	0	0	0	1500	0	0	0	0	0			1500	0	0	0	0	0			1500	0	0	0	0	0			1500	0	0	0	0	0
		1520	0	0	0	0	0	1520	0	0	0	0	0			1520	0	0	0	0	0			1520	0	0	0	0	0			1520	0	0	0	0	0
		1540	0	0	0	0	0	1540	0	0	0	0	0			1540	0	0	0	0	0			1540	0	0	0	0	0			1540	0	0	0	0	0
		1560	0	0	0	0	0	1560	0	0	0	0	0			1560	0	0	0	0	0			1560	0	0	0	0	0			1560	0	0	0	0	0
		1580	0	0	0	0	0	1580	0	0	0	0	0			1580	0	0	0	0	0			1580	0	0	0	0	0			1580	0	0	0	0	0
		1600	0	0	0	0	0	1600	0	0	0	0	0			1600	0	0	0	0	0			1600	0	0	0	0	0			1600	0	0	0	0	0
		1620	0	0	0	0	0	1620	0	0	0	0	0			1620	0	0	0	0	0			1620	0	0	0	0	0			1620	0	0	0	0	0
		1640	0	0	0	0	0	1640	0	0	0	0	0			1640	0	0	0	0	0			1640	0	0	0	0	0			1640	0	0	0	0	0
		1660	0	0	0	0	0	1660	0	0	0	0	0			1660	0	0	0	0	0			1660	0	0	0	0	0			1660	0	0	0	0	0
		1680	0	0	0	0	0	1680	0	0	0	0	0			1680	0	0	0	0	0			1680	0	0	0	0	0			1680	0	0	0	0	0
		1700	0	0	0	0	0	1700	0	0	0	0	0			1700	0	0	0	0	0			1700	0	0	0	0	0			1700	0	0	0	0	0
		1720	0	0	0	0	0	1720	0	0	0	0	0			1720	0	0	0	0	0			1720	0	0	0	0	0			1720	0	0	0	0	0
		1740	0	0	0	0	0	1740	0	0	0	0	0			1740	0	0	0	0	0			1740	0	0	0	0	0			1740	0	0	0	0	0
		1760	0	0	0	0	0	1760	0	0	0	0	0			1760	0	0	0	0	0			1760	0	0	0	0	0			1760	0	0	0	0	0
		1780	0	0	0	0	0	1780	0	0	0	0	0			1780	0	0	0	0	0			1780	0	0	0	0	0			1780	0	0	0	0	0
								1800
			3	0	0	3	2.65487		62	0	4	66	58.4071				6	5	33	44	38.9381				0	0	0	0	0				0	0	0	0	0

[truncated: 11 more sheets: M - 130110, M - 070210, M - 120310, M - 180410, M - 200510, M - 250610, M - 230710, M - 180810, M - 120910, M - 171010, % 5]
