# Supplementary material for: Annual Reproductive Cycle and Unusual Embryogenesis of a Temperate Coral in the Mediterranean Sea
Source: PLoS One. 2015 Oct 29;10(10):e0141162. doi: 10.1371/journal.pone.0141162 (PMC4625958; doi:10.1371/journal.pone.0141162)
Supplement: S4 Results — Variation in water temperature and photoperiod, gamete development (monthly mean + SE) and total fertility (monthly mean + SE). See figure legend in the manuscript. (XLS) [file pone.0141162.s007.xls]

## Sheet: Table 1
Code	L (mm)	l (mm)	h (mm)	Vol. polipo (mm3)	R state	fecondità / abbondanza	Gonadal index	fertilità	Code	L (mm)	l (mm)	h (mm)	Vol. polipo (mm3)	R state	fecondità / abbondanza	Gonadal index		Month	Oocytes	SD	SE	Spermaries	SD	SE		Month	Fertility	SD	SE
CI-140509-P13	8	7.45	8.55	400.223	F+E	14699.9	3.06141	12.4931	CI-140509-P2	7.2	6.45	11.2	408.508	M+E	2145.61	0.988791		2009-05-14	3.06141	0	0	1.57939	2.76113	0.920377		2009-05-15	108.574	76.8568	24.3042
CI-140609-P2	8.05	8	9.05	457.746	F+E	5597.78	1.63712	13.763	CI-140509-P5	6.7	6.35	6.1	203.83	M+E	576.07	0.0285403		2009-06-14	0.704123	0.814469	0.470234	2.85142	4.23777	2.44668		2009-06-15	179.676	239.834	90.6487
CI-140609-P10	5.85	5.35	7.25	178.212	F+E	1437.05	0.135147	1.68341	CI-140509-P7	6.25	5.3	6.7	174.309	M+E	322.712	0.0379652		2009-07-12	0.10517	0	0	0.00389596	0.00550972	0.00389596		2009-07-15	13.3668	25.8461	11.5587
CI-140609-P13	6.45	5.65	8.4	240.424	F+E	4138.2	0.340106	12.0622	CI-140509-P10	6.05	5.3	5.8	146.066	M+E	12588.6	2.91131		2009-08-14	-	-	-	0.128462	0	0		2009-08-15	30.6755	56.6402	23.1233
CI-120709-P2	8.2	7.9	10.7	544.396	F+E	507.71	0.10517	0.095713	CI-140509-P14	5.8	5	7.7	175.379	M+E	1963.14	0.344502		2009-09-17	-	-	-	-	-	-		2009-09-15	14.2677	13.4086	5.99651
CI-070210-P3	6.9	5.95	8.5	274.078	F+E	0.681066	0.000838385	1.09457	CI-140509-P19	7.65	6.7	7.05	283.802	M+E	12479.4	1.18763		2009-10-19	-	-	-	0.00609417	0.00936793	0.00540858		2009-10-15	15.4265	14.0046	5.71735
CI-070210-P7	5.8	4.85	6.35	140.292	F+E	229.026	0.04073	4.98966	CI-140509-P23	7	6.8	8.1	302.818	M+E	33168.7	8.50973		2009-11-18	-	-	-	0.023158	0.0109457	0.00773977		2009-11-15	22.2471	16.255	6.63609
CI-120310-P6	10	9	7.35	519.541	F+E	3023.44	0.00268021	3.27212	CI-140509-P3	5.35	5	10	210.094	M	30.7868	0.00435615		2009-12-15	-	-	-	0.0521911	0	0		2009-12-15	72.5004	61.5812	23.2755
CI-180410-P4	7.05	5.7	6.6	208.304	F+E	19904.5	1.69746	7.68108	CI-140509-P4	7	6.2	9	306.777	M	1455.13	0.201703		2010-01-10	-	-	-	0.0445153	0.0264658	0.0187141		2010-01-15	60.0556	67.2486	25.4176
CI-180410-P5	10.3	9.6	10.65	827.081	F+E	39426.3	8.41739	3.62722	CI-140609-P1	7.5	6.2	7.25	264.777	M+E	43.8855	0.00118212		2010-02-07	0.0207842	0.0282076	0.0199458	0.0109781	0.0155253	0.0109781		2010-02-15	48.6472	46.9401	17.7417
CI-200510-P1	7.05	6.3	7	244.184	F+E	24066.4	12.7308	5.32394	CI-140609-P7	7.35	5.3	10	305.952	M+E	3713.85	0.831869		2010-03-12	0.00268021	0	0	0.129544	0.0941213	0.0665538		2010-03-15	175.625	169.186	69.0701
CI-200510-P4	8.6	7.45	7.55	379.919	F+E	179013	25.391	25.7949	CI-140609-P12	6.9	5.6	5.4	163.878	M+E	12897.5	7.72122		2010-04-18	5.05743	4.75171	3.35996	4.37801	1.07257	0.619248		2010-04-15	127.136	112.926	42.6822
CI-200510-P5	8.55	7.45	5.3	265.148	F+E	3829.75	0.427042	23.3832	CI-120709-P4	9	7.35	9.15	475.38	M+E	25.9161	0.00779191		2010-05-20	12.8496	12.4824	5.09592	5.94797	5.50641	2.75321		2010-05-15	100.704	136.361	41.1145
CI-250610-P1	9.9	7.65	8.85	526.417	F+E	3353.46	0.528993	17.4766	CI-120709-P6	7.4	5.35	8.35	259.634	M	0	0		2010-06-25	0.559797	0.0435636	0.0308041	0.110403	0.123756	0.0505233		2010-06-15	164.048	201.362	71.1923
CI-250610-P10	7.05	5.95	8.55	281.684	F+E	2361.59	0.590601	8.52019	CI-140809-P5	7.6	7	8.75	365.603	M+E	201.84	0.128462		2010-07-12	-		-	0.308082	0.261077	0.130539		2010-07-15	16.6554	16.0185	8.00924
								7.09897	CI-191009-P5	11.7	9.3	7.35	628.125	M+E	0	0		2010-08-14	-		-	0.0031963	0.00553615	0.0031963		2010-08-15	236.298	300.906	113.732
								16.6806	CI-191009-P9	11.6	9.2	8.5	712.45	M+E	1.02787	0.00140149		2010-09-17	-		-	0.00946313	0.00303464	0.00214581		2010-09-15	209.116	416.636	208.318
								9.75274	CI-191009-P10	10.25	8.1	8.6	560.786	M+E	117.334	0.016881		2010-10-19	-		-	0.000286035	0.000404515	0.000286035		2010-10-15	27.3869	35.8056	13.5332
								13.0075	CI-181109-P2	7.05	6.25	6.1	211.1	M+E	11.3185	0.023158
								6.84229	CI-151209-P1	8.45	7.55	6.95	348.24	M+E	621.78	0.0823894
								7.04722	CI-151209-P2	6.65	6.55	6.3	215.523	M+E	35.5435	0.00735658
								1.98139	CI-151209-P3	7.65	6.7	5.65	227.444	M+E	258.207	0.0668272
								51.7411	CI-130110-P8	9.5	8.25	7.45	458.589	M+E	1161.63	0.0258012
								10.1324	CI-130110-P11	8.45	7.7	8.7	444.587	M+E	213.113	0.0632294
								6.71223	CI-070210-P2	6.6	6.5	7.15	240.909	M+E	0	0
								3.9968	CI-070210-P8	7.35	6.4	4.65	171.795	M+E	376.496	0.0219561
								0.273523	CI-120310-P2	9.65	8.05	6.8	414.88	M+E	15374.5	0.196098
								0.636816	CI-120310-P1	7	6.7	6.8	250.479	M	1388.68	0.06299
								1.12289	CI-180410-P1	7.75	6.7	7.3	297.707	M+E	20756.1	3.46124
								2.31816	CI-180410-P2	7.35	6.4	4.65	171.795	M+E	27227.7	5.55754
								8.05306	CI-180410-P6	8.6	7.15	7.55	364.621	M+E	14407.4	4.11524
								8.90191	CI-200510-P2	11.6	11.3	12	1235.4	M+E	16950.6	8.89406
								2.31997	CI-200510-P3	7.7	6.65	6.25	251.352	M+E	8061.53	2.77857
								4.39676	CI-200510-P6	9.4	7.65	6.4	361.459	M+E	43700.1	12.0685
								6.97792	CI-200510-P12	4.7	4.25	4.45	69.8131	M+E	287.769	0.0507777
								1.12464	CI-250610-P2	11.3	8.7	8	617.7	M+E	968.105	0.159502
								9.54713	CI-250610-P4	11.7	8.95	7.5	616.822	M+E	93.2568	0.0270884
								4.65672	CI-250610-P5	8.15	7.1	9.2	418.113	M+E	0	0
								9.40031	CI-250610-P6	7.7	6.55	8	316.892	M+E	1467.1	0.314247
								3.69491	CI-250610-P7	7.2	6.05	8	273.696	M+E	348.11	0.157376
								30.8507	CI-250610-P14	7.3	6.75	7.9	305.734	M+E	29.6494	0.00420279
								8.502	CI-230710-P1	8	7.05	5	221.482	M+E	307.036	0.176072
								4.20916	CI-230710-P2	8	6.65	6.95	290.393	M+E	1323.25	0.498637
								1.98924	CI-230710-P7	7.15	6	6.2	208.9	M	20.8233	0.00583312
								7.19307	CI-230710-P9	5	4.5	4.5	79.5216	M	835.874	0.551786
								1.4324	CI-180810-P1	8.7	7	5.7	272.635	M+E	71.205	0.00958889
								5.3424	CI-180810-P3	8.75	7.6	10.05	524.901	M+E	0	0
								10.8622	CI-180810-P8	8.65	6.65	9.25	417.897	M+E	0	0
								1.91337	CI-120910-P11	10.3	7.6	8.9	547.181	M+E	154.047	0.00731732
								4.10234	CI-120910-P2	6.7	5.85	7	215.49	M	16.4694	0.0116089
								2.92291	CI-171010-P6	6.5	6.05	5.1	157.517	M+E	0	0
								10.7937	CI-171010-P10	10.4	8.5	9.75	676.935	M+E	20.5091	0.000572071
								0.451508
								2.06619
								1.83392
								2.85769
								0.478587
								26.4995
								2.53936
								1.1818
								/
								/
								/
								/
								/
								/
								/
								3.31309
								0.783294
								13.3367
								0.832293
								0.209328
								0.378208
								0.598552
								12.6655
								1.26257
								4.37372
								1.12336
								2.10741
								0.316096
								0.31841
								0.49645
								2.06852
								2.06691
								0.351238
								1.26438
								2.81361
								1.23015
								2.42283
								3.56633
								2.74892
								1.34753
								3.18534
								6.39106
								5.58499
								1.09012
								3.23876
								5.79598
								1.68794
								4.91039
								2.23414
								5.23319
								2.00594
								2.61052
								7.35725
								5.04112
								1.53315
								4.44148
								13.1595
								11.0715
								7.99361
								7.39246
								8.83121
								3.07582
								2.69983
								17.098
								7.912
								3.45574
								14.1566
								0.136152
								0.505382
								1.13477
								1.95612
								1.72861
								4.87178
								0.625156
								3.06783
								/
								/
								/
								/
								/
								/
								/
								/
								/
								/
								/
								/
								/
								/
								/
								/
								/
								/
								/
								/
								/
								/
								/
								/
								/
								/
								/
								/
								/
								/
								/

## Sheet: Table 2
Month	Oocytes	SE	Spermaries	SE
2009-05-14	3.06141	0	1.57939	0.920377
2009-06-14	0.704123	0.470234	2.85142	2.44668
2009-07-12	0.10517	0	0.00389596	0.00389596
2009-08-14	-	-	0.128462	0
2009-09-17	-	-	-	-
2009-10-19	-	-	0.00609417	0.00540858
2009-11-18	-	-	0.023158	0.00773977
2009-12-15	-	-	0.0521911	0
2010-01-10	-	-	0.0445153	0.0187141
2010-02-07	0.0207842	0.0199458	0.0109781	0.0109781
2010-03-12	0.00268021	0	0.129544	0.0665538
2010-04-18	5.05743	3.35996	4.37801	0.619248
2010-05-20	12.8496	5.09592	5.94797	2.75321
2010-06-25	0.559797	0.0308041	0.110403	0.0505233
2010-07-12	-	-	0.308082	0.130539
2010-08-14	-	-	0.0031963	0.0031963
2010-09-17	-	-	0.00946313	0.00214581
2010-10-19	-	-	0.000286035	0.000286035

## Sheet: Fig 4
		Water Temperature (°C)												Photoperiod (h)
		Gonadal index (+SE)
		Fertility (+SE)
			Month
