# Supplementary material for: Annual Reproductive Cycle and Unusual Embryogenesis of a Temperate Coral in the Mediterranean Sea
Source: PLoS One. 2015 Oct 29;10(10):e0141162. doi: 10.1371/journal.pone.0141162 (PMC4625958; doi:10.1371/journal.pone.0141162)
Supplement: S5 Results — Fig 4. See figure legend in the manuscript. Fig 6. Relationship between water temperature, photoperiod and monthly mean fertility (+SE) of each reproductive state. See figure legend in the manuscript. (XLSX) [file pone.0141162.s008.xlsx]

## Sheet: Table
	Month	Code	L (mm)	l (mm)	h (mm)	Vol. polipo (mm3)	R state	fecondità / abbondanza	indice gonadico	Fertilty	Month	Code	L (mm)	l (mm)	h (mm)	Vol. polipo (mm3)	R state	fecondità / abbondanza	indice gonadico	Fertility	Month	Code	R state	Fertility
Std. Deviation	2009-05-14	CI-140509-P13	8	7.45	8.55	400.223	F+E	14699.9	3.06141	133.772	2009-05-14	CI-140509-P8	7	6.1	8.1	271.646	I+E	/	/	77.5466	2009-05-14	CI-140509-P2	M+E	263.336
Statistic	2009-06-14	CI-140609-P2	8.05	8	9.05	457.746	F+E	5597.78	1.63712	144.25	2009-05-14	CI-140509-P17	9.45	8.35	10.3	638.33	I+E	/	/	36.0508	2009-05-14	CI-140509-P5	M+E	196.537
4.67548	2009-06-14	CI-140609-P10	5.85	5.35	7.25	178.212	F+E	1437.05	0.135147	4.63297	2009-06-14	CI-140609-P6	9.95	7	7.95	434.889	I+E	/	/	92.1329	2009-05-14	CI-140509-P7	M+E	107.585
18.0199	2009-06-14	CI-140609-P13	6.45	5.65	8.4	240.424	F+E	4138.2	0.340106	102.225	2009-07-12	CI-120709-P1	8.15	7.05	10.65	480.603	I+E	/	/	5.42666	2009-05-14	CI-140509-P10	M+E	122.969
1.80637	2009-07-12	CI-120709-P2	8.2	7.9	10.7	544.396	F+E	507.71	0.10517	1.18938	2009-07-12	CI-120709-P3	7.35	6.2	10	357.906	I+E	/	/	0	2009-05-14	CI-140509-P14	M+E	94.0313
6.79144	2010-02-07	CI-070210-P3	6.9	5.95	8.5	274.078	F+E	0.681066	0.000838385	1.11241	2009-07-12	CI-120709-P5	8.3	7.8	10.4	528.805	I+E	/	/	0.770513	2009-05-14	CI-140509-P19	M+E	47.8685
0.845439	2010-02-07	CI-070210-P7	5.8	4.85	6.35	140.292	F+E	229.026	0.04073	85.8044	2009-08-14	CI-140809-P3	7.3	6.2	9.4	334.143	I+E	/	/	4.22338	2009-05-14	CI-140509-P23	M+E	6.04717
1.624	2010-03-12	CI-120310-P6	10	9	7.35	519.541	F+E	3023.44	0.00268021	31.135	2009-08-14	CI-140809-P6	7.7	6.3	4.95	188.593	I+E	/	/	143.74	2009-06-14	CI-140609-P1	M+E	715.175
2.61966	2010-04-18	CI-180410-P4	7.05	5.7	6.6	208.304	F+E	19904.5	1.69746	77.7152	2009-08-14	CI-140809-P8	4.5	4.15	5.4	79.2035	I+E	/	/	0	2009-06-14	CI-140609-P7	M+E	99.5582
3.61908	2010-04-18	CI-180410-P5	10.3	9.6	10.65	827.081	F+E	39426.3	8.41739	44.8196	2009-08-14	CI-140809-P9	8	6.55	5	205.774	I+E	/	/	31.392	2009-06-14	CI-140609-P12	M+E	99.7614
4.3091	2010-05-20	CI-200510-P1	7.05	6.3	7	244.184	F+E	24066.4	12.7308	77.3622	2009-08-14	CI-140809-P10	7	6.7	7.25	267.055	I+E	/	/	4.69791	2009-07-12	CI-120709-P4	M+E	59.4473
2.92954	2010-05-20	CI-200510-P4	8.6	7.45	7.55	379.919	F+E	179013	25.391	448.812	2009-09-17	CI-170909-P3	7.25	6.25	8	284.707	I+E	/	/	27.0451	2009-08-14	CI-140809-P5	M+E	0
7.68133	2010-05-20	CI-200510-P5	8.55	7.45	5.3	265.148	F+E	3829.75	0.427042	241.201	2009-09-17	CI-170909-P4	8.35	7.2	6.7	316.362	I+E	/	/	0	2009-10-19	CI-191009-P5	M+E	4.02304
10.5204	2010-06-25	CI-250610-P1	9.9	7.65	8.85	526.417	F+E	3353.46	0.528993	618.331	2009-09-17	CI-170909-P5	11.7	9.3	7.35	628.125	I+E	/	/	18.6392	2009-10-19	CI-191009-P9	M+E	15.3161
10.4008	2010-06-25	CI-250610-P10	7.05	5.95	8.55	281.684	F+E	2361.59	0.590601	105.505	2009-09-17	CI-170909-P6	6.9	6.3	5.9	201.433	I+E	/	/	0	2009-10-19	CI-191009-P10	M+E	30.108
19.8042											2009-09-17	CI-170909-P8	8.95	8.4	6.55	386.753	I+E	/	/	25.6544	2009-11-18	CI-181109-P2	M+E	49.0823
1.15871											2009-10-19	CI-191009-P1	8.45	6.3	8.1	338.666	I+E	/	/	34.2432	2009-12-15	CI-151209-P1	M+E	110.379
8.53256										141.191	2009-10-19	CI-191009-P3	7.25	6.25	8	284.707	I+E	/	/	0	2009-12-15	CI-151209-P2	M+E	21.728
.											2009-10-19	CI-191009-P4	8.35	7.2	6.7	316.362	I+E	/	/	8.86882	2009-12-15	CI-151209-P3	M+E	24.7074
0.573322											2009-11-18	CI-181109-P3	7.55	6.85	7	284.332	I+E	/	/	19.3422	2010-01-13	CI-130110-P8	M+E	137.518
											2009-11-18	CI-181109-P4	8.1	7.25	7.05	325.164	I+E	/	/	7.39867	2010-01-13	CI-130110-P11	M+E	13.5456
											2009-11-18	CI-181109-P5	7.1	6.55	5.65	206.366	I+E	/	/	9.14044	2010-02-07	CI-070210-P2	M+E	75.1653
											2009-11-18	CI-181109-P6	7.9	5.7	5.55	196.284	I+E	/	/	14.4562	2010-02-07	CI-070210-P8	M+E	45.5416
											2009-11-18	CI-181109-P7	10.4	9.2	10.65	800.314	I+E	/	/	34.0626	2010-03-12	CI-120310-P2	M+E	315.759
											2009-12-15	CI-151209-P4	7.2	6.35	6.2	222.632	I+E	/	/	9.21386	2010-04-18	CI-180410-P1	M+E	42.6962
											2009-12-15	CI-151209-P5	7.55	6.8	5.45	219.757	I+E	/	/	183.648	2010-04-18	CI-180410-P2	M+E	355.626
											2009-12-15	CI-151209-P6	9.9	8.1	7.95	500.7	I+E	/	/	81.6824	2010-04-18	CI-180410-P6	M+E	125.913
											2009-12-15	CI-151209-P10	10.05	8.9	10.45	734.112	I+E	/	/	76.144	2010-05-20	CI-200510-P2	M+E	118.115
											2010-01-13	CI-130110-P2	9.15	6.9	5.55	275.203	I+E	/	/	2.7756	2010-05-20	CI-200510-P3	M+E	13.6648
											2010-01-13	CI-130110-P5	6.45	5.75	5.3	154.381	I+E	/	/	17.0665	2010-05-20	CI-200510-P6	M+E	115.006
											2010-01-13	CI-130110-P7	6	5.05	4.35	103.519	I+E	/	/	84.9376	2010-05-20	CI-200510-P12	M+E	0
											2010-01-13	CI-130110-P10	10	8.1	7.45	473.949	I+E	/	/	160.488	2010-06-25	CI-250610-P2	M+E	172.875
											2010-01-13	CI-130110-P12	4.45	3.95	2.95	40.7257	I+E	/	/	4.05789	2010-06-25	CI-250610-P4	M+E	253.572
											2010-02-07	CI-070210-P1	8.2	6.95	6	268.559	I+E	/	/	12.294	2010-06-25	CI-250610-P5	M+E	12.397
											2010-02-07	CI-070210-P6	9.6	8.8	7.2	477.723	I+E	/	/	120.613	2010-06-25	CI-250610-P6	M+E	28.2973
											2010-02-07	CI-070210-P12	3.7	3.65	4.7	49.852	I+E	/	/	0	2010-06-25	CI-250610-P7	M+E	21.0333
											2010-03-12	CI-120310-P3	11.1	8.75	11.55	881.055	I+E	/	/	218.383	2010-06-25	CI-250610-P14	M+E	100.37
											2010-03-12	CI-120310-P4	11.6	8.55	8.55	666.009	I+E	/	/	418.188	2010-07-23	CI-230710-P1	M+E	0
											2010-03-12	CI-120310-P7	7.4	6.35	8.6	317.39	I+E	/	/	70.287	2010-07-23	CI-230710-P2	M+E	21.0628
											2010-03-12	CI-120310-P8	5.75	5.3	5.45	130.446	I+E	/	/	0	2010-08-18	CI-180810-P1	M+E	3.59997
											2010-04-18	CI-180410-P3	6.75	6.2	6.85	225.152	I+E	/	/	58.7604	2010-08-18	CI-180810-P3	M+E	47.8114
											2010-04-18	CI-180410-P10	4.95	4.3	5	83.586	I+E	/	/	184.419	2010-08-18	CI-180810-P8	M+E	9.94397
											2010-05-20	CI-200510-P10	5	4.6	4.5	81.2887	I+E	/	/	64.804	2010-09-12	CI-120910-P11	M+E	834.067
											2010-05-20	CI-200510-P11	4.05	4	2.95	37.5342	I+E	/	/	8.28448	2010-10-17	CI-171010-P6	M+E	18.7754
											2010-05-20	CI-200510-P13	3.8	3.7	4.9	54.1092	I+E	/	/	15.7636	2010-10-17	CI-171010-P10	M+E	7.3909
											2010-05-20	CI-200510-P14	3.95	3.65	4	45.2939	I+E	/	/	4.73005
											2010-07-23	CI-230710-P5	10.4	8.05	8.9	585.206	I+E	/	/	36.8851
											2010-07-23	CI-230710-P6	7.2	6.55	4	148.158	I+E	/	/	8.67379				110.165
											2010-08-18	CI-180810-P2	11.6	9	10.2	836.355	I+E	/	/	687.655
											2010-08-18	CI-180810-P4	9.7	7.4	6.95	391.812	I+E	/	/	175.744
											2010-08-18	CI-180810-P5	9.15	7.55	8	434.058	I+E	/	/	80.054
											2010-08-18	CI-180810-P7	10.4	8.9	10.3	748.773	I+E	/	/	649.28
											2010-09-12	CI-120910-P1	10.95	8.85	9.65	734.471	I+E	/	/	0
											2010-09-12	CI-120910-P4	7	5.9	6.1	197.865	I+E	/	/	0
											2010-09-12	CI-120910-P5	6.8	6	8.25	264.365	I+E	/	/	2.39704
											2010-10-17	CI-171010-P1	11	8.5	9.05	664.584	I+E	/	/	34.2432
											2010-10-17	CI-171010-P2	9.15	8.05	8	462.804	I+E	/	/	27.8081
											2010-10-17	CI-171010-P5	7.7	6.55	5.7	225.786	I+E	/	/	102.904
											2010-10-17	CI-171010-P7	7.3	6.2	9	319.924	I+E	/	/	0.586952
											2010-10-17	CI-171010-P15	4.9	3.85	4.4	65.1928	I+E	/	/	0
																				69.9601

## Sheet: Fig 4 fertility
Month	Code	R state	Fertilty						Month	Fertility	SD	SE
2009-05-14	CI-140509-P13	F+E	133.772						2009-05-15	108.574	76.8568	24.3042
2009-05-14	CI-140509-P8	I+E	77.5466						2009-06-15	179.676	239.834	90.6487
2009-05-14	CI-140509-P17	I+E	36.0508						2009-07-15	13.3668	25.8461	11.5587
2009-05-14	CI-140509-P2	M+E	263.336						2009-08-15	30.6755	56.6402	23.1233
2009-05-14	CI-140509-P5	M+E	196.537						2009-09-15	14.2677	13.4086	5.99651
2009-05-14	CI-140509-P7	M+E	107.585						2009-10-15	15.4265	14.0046	5.71735
2009-05-14	CI-140509-P10	M+E	122.969						2009-11-15	22.2471	16.255	6.63609
2009-05-14	CI-140509-P14	M+E	94.0313						2009-12-15	72.5004	61.5812	23.2755
2009-05-14	CI-140509-P19	M+E	47.8685						2010-01-15	60.0556	67.2486	25.4176
2009-05-14	CI-140509-P23	M+E	6.04717						2010-02-15	48.6472	46.9401	17.7417
2009-06-14	CI-140609-P2	F+E	144.25						2010-03-15	175.625	169.186	69.0701
2009-06-14	CI-140609-P10	F+E	4.63297						2010-04-15	127.136	112.926	42.6822
2009-06-14	CI-140609-P13	F+E	102.225						2010-05-15	100.704	136.361	41.1145
2009-06-14	CI-140609-P6	I+E	92.1329						2010-06-15	164.048	201.362	71.1923
2009-06-14	CI-140609-P1	M+E	715.175						2010-07-15	16.6554	16.0185	8.00924
2009-06-14	CI-140609-P7	M+E	99.5582						2010-08-15	236.298	300.906	113.732
2009-06-14	CI-140609-P12	M+E	99.7614						2010-09-15	209.116	416.636	208.318
2009-07-12	CI-120709-P2	F+E	1.18938						2010-10-15	27.3869	35.8056	13.5332
2009-07-12	CI-120709-P1	I+E	5.42666
2009-07-12	CI-120709-P3	I+E	0
2009-07-12	CI-120709-P5	I+E	0.770513
2009-07-12	CI-120709-P4	M+E	59.4473
2009-08-14	CI-140809-P3	I+E	4.22338							93.9406
2009-08-14	CI-140809-P6	I+E	143.74
2009-08-14	CI-140809-P8	I+E	0
2009-08-14	CI-140809-P9	I+E	31.392
2009-08-14	CI-140809-P10	I+E	4.69791
2009-08-14	CI-140809-P5	M+E	0
2009-09-17	CI-170909-P3	I+E	27.0451
2009-09-17	CI-170909-P4	I+E	0
2009-09-17	CI-170909-P5	I+E	18.6392
2009-09-17	CI-170909-P6	I+E	0
2009-09-17	CI-170909-P8	I+E	25.6544
2009-10-19	CI-191009-P1	I+E	34.2432
2009-10-19	CI-191009-P3	I+E	0
2009-10-19	CI-191009-P4	I+E	8.86882
2009-10-19	CI-191009-P5	M+E	4.02304
2009-10-19	CI-191009-P9	M+E	15.3161
2009-10-19	CI-191009-P10	M+E	30.108
2009-11-18	CI-181109-P3	I+E	19.3422
2009-11-18	CI-181109-P4	I+E	7.39867
2009-11-18	CI-181109-P5	I+E	9.14044
2009-11-18	CI-181109-P6	I+E	14.4562
2009-11-18	CI-181109-P7	I+E	34.0626
2009-11-18	CI-181109-P2	M+E	49.0823
2009-12-15	CI-151209-P4	I+E	9.21386
2009-12-15	CI-151209-P5	I+E	183.648
2009-12-15	CI-151209-P6	I+E	81.6824
2009-12-15	CI-151209-P10	I+E	76.144
2009-12-15	CI-151209-P1	M+E	110.379
2009-12-15	CI-151209-P2	M+E	21.728
2009-12-15	CI-151209-P3	M+E	24.7074
2010-01-13	CI-130110-P2	I+E	2.7756
2010-01-13	CI-130110-P5	I+E	17.0665
2010-01-13	CI-130110-P7	I+E	84.9376
2010-01-13	CI-130110-P10	I+E	160.488
2010-01-13	CI-130110-P12	I+E	4.05789
2010-01-13	CI-130110-P8	M+E	137.518
2010-01-13	CI-130110-P11	M+E	13.5456
2010-02-07	CI-070210-P3	F+E	1.11241
2010-02-07	CI-070210-P7	F+E	85.8044
2010-02-07	CI-070210-P1	I+E	12.294
2010-02-07	CI-070210-P6	I+E	120.613
2010-02-07	CI-070210-P12	I+E	0
2010-02-07	CI-070210-P2	M+E	75.1653
2010-02-07	CI-070210-P8	M+E	45.5416
2010-03-12	CI-120310-P6	F+E	31.135
2010-03-12	CI-120310-P3	I+E	218.383
2010-03-12	CI-120310-P4	I+E	418.188
2010-03-12	CI-120310-P7	I+E	70.287
2010-03-12	CI-120310-P8	I+E	0
2010-03-12	CI-120310-P2	M+E	315.759
2010-04-18	CI-180410-P4	F+E	77.7152
2010-04-18	CI-180410-P5	F+E	44.8196
2010-04-18	CI-180410-P3	I+E	58.7604
2010-04-18	CI-180410-P10	I+E	184.419
2010-04-18	CI-180410-P1	M+E	42.6962
2010-04-18	CI-180410-P2	M+E	355.626
2010-04-18	CI-180410-P6	M+E	125.913
2010-05-20	CI-200510-P1	F+E	77.3622
2010-05-20	CI-200510-P4	F+E	448.812
2010-05-20	CI-200510-P5	F+E	241.201
2010-05-20	CI-200510-P10	I+E	64.804
2010-05-20	CI-200510-P11	I+E	8.28448
2010-05-20	CI-200510-P13	I+E	15.7636
2010-05-20	CI-200510-P14	I+E	4.73005
2010-05-20	CI-200510-P2	M+E	118.115
2010-05-20	CI-200510-P3	M+E	13.6648
2010-05-20	CI-200510-P6	M+E	115.006
2010-05-20	CI-200510-P12	M+E	0
2010-06-25	CI-250610-P1	F+E	618.331
2010-06-25	CI-250610-P10	F+E	105.505
2010-06-25	CI-250610-P2	M+E	172.875
2010-06-25	CI-250610-P4	M+E	253.572
2010-06-25	CI-250610-P5	M+E	12.397
2010-06-25	CI-250610-P6	M+E	28.2973
2010-06-25	CI-250610-P7	M+E	21.0333
2010-06-25	CI-250610-P14	M+E	100.37
2010-07-23	CI-230710-P5	I+E	36.8851
2010-07-23	CI-230710-P6	I+E	8.67379
2010-07-23	CI-230710-P1	M+E	0
2010-07-23	CI-230710-P2	M+E	21.0628
2010-08-18	CI-180810-P2	I+E	687.655
2010-08-18	CI-180810-P4	I+E	175.744
2010-08-18	CI-180810-P5	I+E	80.054
2010-08-18	CI-180810-P7	I+E	649.28
2010-08-18	CI-180810-P1	M+E	3.59997
2010-08-18	CI-180810-P3	M+E	47.8114
2010-08-18	CI-180810-P8	M+E	9.94397
2010-09-12	CI-120910-P1	I+E	0
2010-09-12	CI-120910-P4	I+E	0
2010-09-12	CI-120910-P5	I+E	2.39704
2010-09-12	CI-120910-P11	M+E	834.067
2010-10-17	CI-171010-P1	I+E	34.2432
2010-10-17	CI-171010-P2	I+E	27.8081
2010-10-17	CI-171010-P5	I+E	102.904
2010-10-17	CI-171010-P7	I+E	0.586952
2010-10-17	CI-171010-P15	I+E	0
2010-10-17	CI-171010-P6	M+E	18.7754
2010-10-17	CI-171010-P10	M+E	7.3909

## Sheet: Fig 6
													Month	Mean Fertility F	SD	SE	Mean Fertility I	SD	SE	Mean Fertility M	SD	SE	DT_calc	PHOTOP
		Fertility (embryos/100 mm3)								T (C°) and Photoperiod (h)			2009-05-15	133.772	0	0	56.7987	29.3419	20.7479	119.768	87.0137	32.8881	17.7275	14.5333
													2009-06-15	83.7026	71.6277	41.3543	92.1329	0	0	304.832	355.368	205.172	20.4143	15.2833
													2009-07-15	1.18938	0	0	2.06572	2.93604	1.69512	59.4473	0		21.7079	15.1167
													2009-08-15	-	-	-	36.8106	61.0561	27.3051	0	0		23.2337	14.0333
													2009-09-15	-	-	-	14.2677	13.4086	5.99651	-	-	-	22.902	12.4667
													2009-10-15	-	-	-	14.3707	17.7722	10.2608	16.4824	13.0815	7.55263	20.9118	10.95
													2009-11-15	-	-	-	16.88	10.6885	4.78004	49.0823	0		17.8602	9.7
													2009-12-15	-	-	-	87.6722	71.9628	35.9814	52.2713	50.3444	29.0664	15.7373	9.06667
													2010-01-15	-	-	-	53.8652	68.5183	30.6423	75.5319	87.6618	61.9863	12.6857	9.3
													2010-02-15	43.4584	59.8863	42.346	44.3022	66.3721	38.3199	60.3534	20.9471	14.8118	13.0837	10.1667
													2010-03-15	31.135	0	0	176.715	184.933	92.4664	315.759	0		12.6857	11.7
													2010-04-15	61.2674	23.2607	16.4478	121.59	88.8544	62.8295	174.745	162.079	93.5766	15.0739	13.45
													2010-05-15	255.792	186.154	107.476	23.3955	27.986	13.993	61.6964	63.6093	31.8046	17.5948	14.7667
		Fertility (embryos/100 mm3)											2010-06-15	361.918	362.623	256.413	-	-	-	98.0908	97.9027	39.9686	20.1821	15.3167
										T (C°) and Photoperiod (h)			2010-07-15	-	-	-	22.7794	19.9484	14.1057	10.5314	14.8937	10.5314	23.7644	14.8333
													2010-08-15	-	-	-	398.183	314.923	157.461	20.4518	23.9055	13.8018	21.9069	13.8667
													2010-09-15	-	-	-	0.8	1.38393	0.799014	834.067	0		21.4425	12.7167
													2010-10-15	-	-	-	33.1084	41.9957	18.781	13.0831	8.05005	5.69224	18.988	11.05
		Fertility (embryos/100 mm3)								T (C°) and Photoperiod (h)
						Month
				Month
